# Supplementary material for: ﻿A new subgenus of Stigmatophora Staudinger, 1881 (Lepidoptera, Erebidae, Arctiinae, Lithosiini) from China, with descriptions of three new species
Source: Zookeys. 2025 Feb 10;1226:303–17. doi: 10.3897/zookeys.1226.138892 (PMC11833308; doi:10.3897/zookeys.1226.138892)
Supplement: XML Treatment for Bifurcistigma [file zookeys.1226.138892-treatment2.xml]

<!DOCTYPE tp:taxon-treatment
  PUBLIC "-//TaxonX//DTD Taxonomic Treatment Publishing DTD v0 20100105//EN" "tax-treatment-NSO.dtd">
<tp:taxon-treatment xmlns:tp="http://www.plazi.org/taxpub"><tp:treatment-meta><kwd-group><label>Taxon classification</label><kwd>
                <named-content content-type="kingdom">Animalia</named-content>
              </kwd><kwd>
                <named-content content-type="order">Lepidoptera</named-content>
              </kwd><kwd>
                <named-content content-type="family">Erebidae</named-content>
              </kwd></kwd-group><mixed-citation publication-type="journal"><person-group><name><surname>Zhang</surname><given-names>Lu</given-names></name><name><surname>Zhao</surname><given-names>Tingting</given-names></name><name><surname>Han</surname><given-names>Huilin</given-names></name></person-group><article-title>﻿A new subgenus of <italic><tp:taxon-name><tp:taxon-name-part taxon-name-part-type="genus" reg="Stigmatophora">Stigmatophora</tp:taxon-name-part></tp:taxon-name></italic> Staudinger, 1881 (<tp:taxon-name><tp:taxon-name-part taxon-name-part-type="order">Lepidoptera</tp:taxon-name-part></tp:taxon-name>, <tp:taxon-name><tp:taxon-name-part taxon-name-part-type="family">Erebidae</tp:taxon-name-part></tp:taxon-name>, <tp:taxon-name><tp:taxon-name-part taxon-name-part-type="subfamily">Arctiinae</tp:taxon-name-part></tp:taxon-name>, <tp:taxon-name><tp:taxon-name-part taxon-name-part-type="tribe">Lithosiini</tp:taxon-name-part></tp:taxon-name>) from China, with descriptions of three new species</article-title><source>Zookeys</source><day>10</day><month>02</month><year>2025</year><volume>1226</volume><fpage>303</fpage><lpage>317</lpage><pub-id pub-id-type="doi">10.3897/zookeys.1226.138892</pub-id></mixed-citation></tp:treatment-meta><tp:nomenclature><label>﻿Subgenus</label><tp:taxon-name>
              <object-id xmlns:xlink="http://www.w3.org/1999/xlink" content-type="arpha" xlink:type="simple">17E5DF3A-119B-5070-A3A5-01AB7E895D9D</object-id>
              <tp:taxon-name-part taxon-name-part-type="genus" reg="Stigmatophora"/>
              <tp:taxon-name-part taxon-name-part-type="subgenus" reg="Bifurcistigma">Bifurcistigma</tp:taxon-name-part>
              <object-id xmlns:xlink="http://www.w3.org/1999/xlink" content-type="zoobank" xlink:type="simple">https://zoobank.org/6E96C5DE-EC89-48DC-ACE1-7474AC8B709F</object-id>
            </tp:taxon-name><tp:taxon-status xmlns:xlink="http://www.w3.org/1999/xlink" xlink:type="simple">subgen. nov.</tp:taxon-status></tp:nomenclature><tp:treatment-sec sec-type="TS" id="SECID0EOPAC"><title><abbrev xmlns:xlink="http://www.w3.org/1999/xlink" xlink:title="type species" id="ABBRID0ETPAC" xlink:type="simple">TS</abbrev>.</title><p><italic><tp:taxon-name><tp:taxon-name-part taxon-name-part-type="genus" reg="Stigmatophora">Stigmatophora</tp:taxon-name-part><tp:taxon-name-part taxon-name-part-type="species" reg="obraztsovi">obraztsovi</tp:taxon-name-part></tp:taxon-name></italic> Daniel, 1951, here designated.</p></tp:treatment-sec><tp:treatment-sec sec-type="TL" id="SECID0EFAAE"><title><abbrev xmlns:xlink="http://www.w3.org/1999/xlink" xlink:title="type locality" id="ABBRID0EKAAE" xlink:type="simple">TL</abbrev>.</title><p>Chekiang, “Berge südlich Wenchow” (China, Zhejiang).</p></tp:treatment-sec><tp:treatment-sec sec-type="diagnosis" id="SECID0EPAAE"><title>Diagnosis.</title><p>Unlike members of subgenus <tp:taxon-name><tp:taxon-name-part taxon-name-part-type="genus" reg="Stigmatophora"/><tp:taxon-name-part taxon-name-part-type="subgenus" reg="Stigmatophora">Stigmatophora</tp:taxon-name-part></tp:taxon-name> (Figs <xref ref-type="fig" rid="F1">7</xref>, <xref ref-type="fig" rid="F1">8</xref>, <xref ref-type="fig" rid="F2">19</xref>, <xref ref-type="fig" rid="F3">25</xref>) and <italic><tp:taxon-name><tp:taxon-name-part taxon-name-part-type="genus" reg="Pseudomiltochrista">Pseudomiltochrista</tp:taxon-name-part></tp:taxon-name></italic> (Figs <xref ref-type="fig" rid="F1">9–12</xref>, <xref ref-type="fig" rid="F2">20–22</xref>, <xref ref-type="fig" rid="F3">26</xref>), <tp:taxon-name><tp:taxon-name-part taxon-name-part-type="genus" reg="Stigmatophora"/><tp:taxon-name-part taxon-name-part-type="subgenus" reg="Bifurcistigma">Bifurcistigma</tp:taxon-name-part></tp:taxon-name> subgen. nov. (Figs <xref ref-type="fig" rid="F1">1–6</xref>, <xref ref-type="fig" rid="F2">13–18</xref>, <xref ref-type="fig" rid="F3">23–24</xref>) has the following characters (details for <italic><tp:taxon-name><tp:taxon-name-part taxon-name-part-type="genus" reg="Stigmatophora">Stigmatophora</tp:taxon-name-part></tp:taxon-name></italic> and <italic><tp:taxon-name><tp:taxon-name-part taxon-name-part-type="genus" reg="Pseudomiltochrista">Pseudomiltochrista</tp:taxon-name-part></tp:taxon-name></italic> are in parentheses, respectively): 1) forewing ground color brown, with an orange band (mostly yellow, with a pattern or spots, partially orange; dark yellow, with rosy veins); 2) ground color of hindwing pale brown to pale blackish brown (mostly dark yellow, partially dark orange; light yellow, with rosy tint); 3) head and patagium orange (mostly yellow, partially red; yellow mixed with red); 4) thorax purple-grey (mostly dark yellow, partially light red and orange; brownish-yellow with red); and 5) abdomen pale brown to pale blackish brown (almost dark yellow, partially light red and orange; light yellow).</p><p>Male genitalia: 1) uncus stout (others are thinner, ca 1/2 length of <tp:taxon-name><tp:taxon-name-part taxon-name-part-type="genus" reg="Stigmatophora"/><tp:taxon-name-part taxon-name-part-type="subgenus" reg="Bifurcistigma">Bifurcistigma</tp:taxon-name-part></tp:taxon-name> subgen. nov.; elongated); 2) valva without harpe (harpe small, thorn-like; broad, crest-like); 3) lamella centralis moderately sclerotized (others with no lamella centralis); 4) sacculus with a medial longitudinal sclerotized band at 1/3 of the length (with no medial process, except in <italic><tp:taxon-name><tp:taxon-name-part taxon-name-part-type="genus" reg="Stigmatophora">S.</tp:taxon-name-part><tp:taxon-name-part taxon-name-part-type="species" reg="flava">flava</tp:taxon-name-part></tp:taxon-name></italic>; with a setose thorn-like medial process); 5) juxta with two lateral lobes each side (flat, shield-like; with dorsal process); and 6) cornuti in vesica dense, short, and stout, arranged in a U-shaped band (shortest, almost granular; longest, spine-like, and sparsely arranged).</p><p>In the female genitalia: 1) posterior margin of 8<sup>th</sup> sternite sclerotized and semicircular (membranous; irregularly dentate); 2) ductus bursae extremely broad, strongly sclerotized, roughened with wrinkles (elongate, thin, and weakly sclerotized, and smooth; thin, only sclerotized on left side); and 3) corpus bursae densely covered with spinules, without appendix bursae (other two with a strong spine-like scobination and narrow appendix bursae).</p></tp:treatment-sec><tp:treatment-sec><!--Section generated to contain objects referenced in tp:taxon-treatment.--><fig id="F1" position="float" orientation="portrait"><object-id xmlns:xlink="http://www.w3.org/1999/xlink" content-type="doi" xlink:type="simple">10.3897/zookeys.1226.138892.figures1-12</object-id><object-id xmlns:xlink="http://www.w3.org/1999/xlink" content-type="arpha" xlink:type="simple">70008952-FEA2-54FF-9270-79DA001F61AF</object-id><label>Figures 1–12.</label><caption><p>Adults of <italic><tp:taxon-name><tp:taxon-name-part taxon-name-part-type="genus" reg="Stigmatophora">Stigmatophora</tp:taxon-name-part></tp:taxon-name></italic> spp. <bold>1</bold><tp:taxon-name><tp:taxon-name-part taxon-name-part-type="genus" reg="Stigmatophora">S.</tp:taxon-name-part> (<tp:taxon-name-part taxon-name-part-type="subgenus" reg="Bifurcistigma">Bifurcistigma</tp:taxon-name-part>) <tp:taxon-name-part taxon-name-part-type="species" reg="obraztsovi">obraztsovi</tp:taxon-name-part></tp:taxon-name>, male, China (Jiangxi) <bold>2</bold> ditto, female, China (Nanling) <bold>3</bold><tp:taxon-name><tp:taxon-name-part taxon-name-part-type="genus" reg="Stigmatophora">S.</tp:taxon-name-part> (<tp:taxon-name-part taxon-name-part-type="subgenus" reg="Bifurcistigma">B.</tp:taxon-name-part>) <tp:taxon-name-part taxon-name-part-type="species" reg="bucseki">bucseki</tp:taxon-name-part></tp:taxon-name> sp. nov., male, holotype, China (Guizhou) <bold>4</bold><tp:taxon-name><tp:taxon-name-part taxon-name-part-type="genus" reg="Stigmatophora">S.</tp:taxon-name-part> (<tp:taxon-name-part taxon-name-part-type="subgenus" reg="Bifurcistigma">B.</tp:taxon-name-part>) <tp:taxon-name-part taxon-name-part-type="species" reg="longa">longa</tp:taxon-name-part></tp:taxon-name> sp. nov., male, holotype, China (Heilongjiang) <bold>5</bold> ditto, male, paratype, China (Heilongjiang) <bold>6</bold><tp:taxon-name><tp:taxon-name-part taxon-name-part-type="genus" reg="Stigmatophora">S.</tp:taxon-name-part> (<tp:taxon-name-part taxon-name-part-type="subgenus" reg="Bifurcistigma">B.</tp:taxon-name-part>) <tp:taxon-name-part taxon-name-part-type="species" reg="bucseki">bucseki</tp:taxon-name-part></tp:taxon-name> sp. nov., female, paratype, China (Guizhou) <bold>7</bold><tp:taxon-name><tp:taxon-name-part taxon-name-part-type="genus" reg="Stigmatophora">S.</tp:taxon-name-part> (<tp:taxon-name-part taxon-name-part-type="subgenus" reg="Stigmatophora">Stigmatophora</tp:taxon-name-part>) <tp:taxon-name-part taxon-name-part-type="species" reg="micans">micans</tp:taxon-name-part></tp:taxon-name>, male, Zavkhan aimak, Mongolia (after <xref ref-type="bibr" rid="B17">Volynkin et al. 2018</xref>) <bold>8</bold> ditto, female, East Siberia, Russia (after <xref ref-type="bibr" rid="B17">Volynkin et al. 2018</xref>) <bold>9</bold><tp:taxon-name><tp:taxon-name-part taxon-name-part-type="genus" reg="Stigmatophora">S.</tp:taxon-name-part> (<tp:taxon-name-part taxon-name-part-type="subgenus" reg="Pseudomiltochrista">Pseudomiltochrista</tp:taxon-name-part>) <tp:taxon-name-part taxon-name-part-type="species" reg="zolotuhini">zolotuhini</tp:taxon-name-part></tp:taxon-name>, male, India (Assam) (after <xref ref-type="bibr" rid="B17">Volynkin et al. 2018</xref>) <bold>10</bold><tp:taxon-name><tp:taxon-name-part taxon-name-part-type="genus" reg="Stigmatophora">S.</tp:taxon-name-part> (<tp:taxon-name-part taxon-name-part-type="subgenus" reg="Pseudomiltochrista">P.</tp:taxon-name-part>) <tp:taxon-name-part taxon-name-part-type="species" reg="dianensis">dianensis</tp:taxon-name-part></tp:taxon-name> sp. nov., male, holotype, China (Yunnan) <bold>11</bold> ditto, male, paratype, China (Yunnan) <bold>12</bold><tp:taxon-name><tp:taxon-name-part taxon-name-part-type="genus" reg="Stigmatophora">S.</tp:taxon-name-part> (<tp:taxon-name-part taxon-name-part-type="subgenus" reg="Pseudomiltochrista">P.</tp:taxon-name-part>) <tp:taxon-name-part taxon-name-part-type="species" reg="zolotuhini">zolotuhini</tp:taxon-name-part></tp:taxon-name>, female, holotype, Vietnam (Gia Lai) (after <xref ref-type="bibr" rid="B17">Volynkin et al. 2018</xref>). Scale bars: 1 cm.</p></caption><graphic xmlns:xlink="http://www.w3.org/1999/xlink" xlink:href="zookeys-1226-303_article-138892__-g001.jpg" position="float" orientation="portrait" xlink:type="simple" id="oo_1246716.jpg"><uri content-type="original_file" xlink:type="simple">https://binary.pensoft.net/fig/1246716</uri></graphic></fig><fig id="F2" position="float" orientation="portrait"><object-id xmlns:xlink="http://www.w3.org/1999/xlink" content-type="doi" xlink:type="simple">10.3897/zookeys.1226.138892.figures13-22</object-id><object-id xmlns:xlink="http://www.w3.org/1999/xlink" content-type="arpha" xlink:type="simple">FC1AC695-AB08-589B-B4C8-DCF28616C190</object-id><label>Figures 13–22.</label><caption><p>Male genitalia of <italic><tp:taxon-name><tp:taxon-name-part taxon-name-part-type="genus" reg="Stigmatophora">Stigmatophora</tp:taxon-name-part></tp:taxon-name></italic> spp. <bold>13</bold><tp:taxon-name><tp:taxon-name-part taxon-name-part-type="genus" reg="Stigmatophora">S.</tp:taxon-name-part> (<tp:taxon-name-part taxon-name-part-type="subgenus" reg="Bifurcistigma">Bifurcistigma</tp:taxon-name-part>) <tp:taxon-name-part taxon-name-part-type="species" reg="obraztsovi">obraztsovi</tp:taxon-name-part></tp:taxon-name>, genit. prep. no. ztt-436-1 <bold>14</bold> ditto, genit. prep. no. ztt-435-1 <bold>15</bold><tp:taxon-name><tp:taxon-name-part taxon-name-part-type="genus" reg="Stigmatophora">S.</tp:taxon-name-part> (<tp:taxon-name-part taxon-name-part-type="subgenus" reg="Bifurcistigma">B.</tp:taxon-name-part>) <tp:taxon-name-part taxon-name-part-type="species" reg="bucseki">bucseki</tp:taxon-name-part></tp:taxon-name> sp. nov., holotype, genit. prep. no. ztt-312-1 <bold>16</bold> ditto, paratype, genit. prep. no. ztt-313-1 <bold>17</bold><tp:taxon-name><tp:taxon-name-part taxon-name-part-type="genus" reg="Stigmatophora">S.</tp:taxon-name-part> (<tp:taxon-name-part taxon-name-part-type="subgenus" reg="Bifurcistigma">B.</tp:taxon-name-part>) <tp:taxon-name-part taxon-name-part-type="species" reg="longa">longa</tp:taxon-name-part></tp:taxon-name> sp. nov., holotype, genit. prep. no. wp-90-1 <bold>18</bold> ditto, paratype, genit. prep. no. wp-89-1 <bold>19</bold><tp:taxon-name><tp:taxon-name-part taxon-name-part-type="genus" reg="Stigmatophora">S.</tp:taxon-name-part> (<tp:taxon-name-part taxon-name-part-type="subgenus" reg="Stigmatophora">Stigmatophora</tp:taxon-name-part>) <tp:taxon-name-part taxon-name-part-type="species" reg="micans">micans</tp:taxon-name-part></tp:taxon-name> (after <xref ref-type="bibr" rid="B17">Volynkin et al. 2018</xref>) <bold>20</bold><tp:taxon-name><tp:taxon-name-part taxon-name-part-type="genus" reg="Stigmatophora">S.</tp:taxon-name-part> (<tp:taxon-name-part taxon-name-part-type="subgenus" reg="Pseudomiltochrista">Pseudomiltochrista</tp:taxon-name-part>) <tp:taxon-name-part taxon-name-part-type="species" reg="zolotuhini">zolotuhini</tp:taxon-name-part></tp:taxon-name> (after <xref ref-type="bibr" rid="B17">Volynkin et al. 2018</xref>) <bold>21</bold><tp:taxon-name><tp:taxon-name-part taxon-name-part-type="genus" reg="Stigmatophora">S.</tp:taxon-name-part> (<tp:taxon-name-part taxon-name-part-type="subgenus" reg="Pseudomiltochrista">P.</tp:taxon-name-part>) <tp:taxon-name-part taxon-name-part-type="species" reg="dianensis">dianensis</tp:taxon-name-part></tp:taxon-name> sp. nov., holotype, genit. prep. no. ztt-391-1 <bold>22</bold> ditto, paratype, genit. prep. no. ztt-390-1. Scale bars: 1 mm.</p></caption><graphic xmlns:xlink="http://www.w3.org/1999/xlink" xlink:href="zookeys-1226-303_article-138892__-g002.jpg" position="float" orientation="portrait" xlink:type="simple" id="oo_1246717.jpg"><uri content-type="original_file" xlink:type="simple">https://binary.pensoft.net/fig/1246717</uri></graphic></fig><fig id="F3" position="float" orientation="portrait"><object-id xmlns:xlink="http://www.w3.org/1999/xlink" content-type="doi" xlink:type="simple">10.3897/zookeys.1226.138892.figures23-26</object-id><object-id xmlns:xlink="http://www.w3.org/1999/xlink" content-type="arpha" xlink:type="simple">A1D6A907-0CE6-5A3C-AC70-94E4EC06268A</object-id><label>Figures 23–26.</label><caption><p>Female genitalia of <italic><tp:taxon-name><tp:taxon-name-part taxon-name-part-type="genus" reg="Stigmatophora">Stigmatophora</tp:taxon-name-part></tp:taxon-name></italic> spp. <bold>23</bold><tp:taxon-name><tp:taxon-name-part taxon-name-part-type="genus" reg="Stigmatophora">S.</tp:taxon-name-part> (<tp:taxon-name-part taxon-name-part-type="subgenus" reg="Bifurcistigma">Bifurcistigma</tp:taxon-name-part>) <tp:taxon-name-part taxon-name-part-type="species" reg="obraztsovi">obraztsovi</tp:taxon-name-part></tp:taxon-name>, genit. prep. no. NSMT-4743 <bold>24</bold><tp:taxon-name><tp:taxon-name-part taxon-name-part-type="genus" reg="Stigmatophora">S.</tp:taxon-name-part> (<tp:taxon-name-part taxon-name-part-type="subgenus" reg="Bifurcistigma">Bifurcistigma</tp:taxon-name-part>) <tp:taxon-name-part taxon-name-part-type="species" reg="bucseki">bucseki</tp:taxon-name-part></tp:taxon-name> sp. nov., paratype, genit. prep. no. ztt-397-2 <bold>25</bold><tp:taxon-name><tp:taxon-name-part taxon-name-part-type="genus" reg="Stigmatophora">S.</tp:taxon-name-part> (<tp:taxon-name-part taxon-name-part-type="subgenus" reg="Bifurcistigma">Bifurcistigma</tp:taxon-name-part>) <tp:taxon-name-part taxon-name-part-type="species" reg="micans">micans</tp:taxon-name-part></tp:taxon-name> (after <xref ref-type="bibr" rid="B17">Volynkin et al. 2018</xref>) <bold>26</bold><tp:taxon-name><tp:taxon-name-part taxon-name-part-type="genus" reg="Stigmatophora">S.</tp:taxon-name-part> (<tp:taxon-name-part taxon-name-part-type="subgenus" reg="Pseudomiltochrista">Pseudomiltochrista</tp:taxon-name-part>) <tp:taxon-name-part taxon-name-part-type="species" reg="zolotuhini">zolotuhini</tp:taxon-name-part></tp:taxon-name> (after <xref ref-type="bibr" rid="B17">Volynkin et al. 2018</xref>). Scale bar: 1 mm.</p></caption><graphic xmlns:xlink="http://www.w3.org/1999/xlink" xlink:href="zookeys-1226-303_article-138892__-g003.jpg" position="float" orientation="portrait" xlink:type="simple" id="oo_1246718.jpg"><uri content-type="original_file" xlink:type="simple">https://binary.pensoft.net/fig/1246718</uri></graphic></fig></tp:treatment-sec><ref-list><ref id="B17"><mixed-citation xmlns:xlink="http://www.w3.org/1999/xlink" xlink:type="simple"><person-group><name name-style="western"><surname>Volynkin</surname><given-names>AV</given-names></name><name name-style="western"><surname>Dubatolov</surname><given-names>VV</given-names></name><name name-style="western"><surname>Kishida</surname><given-names>Y</given-names></name></person-group> (<year>2018</year>) <article-title>On the taxonomy of the genera <italic><tp:taxon-name><tp:taxon-name-part taxon-name-part-type="genus">Planovalvata</tp:taxon-name-part></tp:taxon-name></italic> Dubatolov &amp; Kishida, <italic><tp:taxon-name><tp:taxon-name-part taxon-name-part-type="genus">Stigmatophora</tp:taxon-name-part></tp:taxon-name></italic> Staudinger and <italic><tp:taxon-name><tp:taxon-name-part taxon-name-part-type="genus">Pseudomiltochrista</tp:taxon-name-part></tp:taxon-name></italic> Dubatolov &amp; Bucsek, with description of one new species (<tp:taxon-name><tp:taxon-name-part taxon-name-part-type="order">Lepidoptera</tp:taxon-name-part></tp:taxon-name>, <tp:taxon-name><tp:taxon-name-part taxon-name-part-type="family">Erebidae</tp:taxon-name-part></tp:taxon-name>, <tp:taxon-name><tp:taxon-name-part taxon-name-part-type="subfamily">Arctiinae</tp:taxon-name-part></tp:taxon-name>, <tp:taxon-name><tp:taxon-name-part taxon-name-part-type="tribe">Lithosiini</tp:taxon-name-part></tp:taxon-name>).</article-title><source>Zootaxa</source><volume>4394</volume>: <fpage>128</fpage>–<lpage>136</lpage>. <ext-link xlink:href="10.11646/zootaxa.4394.1.7" ext-link-type="doi" xlink:type="simple">https://doi.org/10.11646/zootaxa.4394.1.7</ext-link></mixed-citation></ref></ref-list></tp:taxon-treatment>
