# Supplementary material for: ﻿A new subgenus of Stigmatophora Staudinger, 1881 (Lepidoptera, Erebidae, Arctiinae, Lithosiini) from China, with descriptions of three new species
Source: Zookeys. 2025 Feb 10;1226:303–17. doi: 10.3897/zookeys.1226.138892 (PMC11833308; doi:10.3897/zookeys.1226.138892)
Supplement: XML Treatment for Stigmatophora (Bifurcistigma) obraztsovi [file zookeys.1226.138892-treatment3.xml]

<!DOCTYPE tp:taxon-treatment
  PUBLIC "-//TaxonX//DTD Taxonomic Treatment Publishing DTD v0 20100105//EN" "tax-treatment-NSO.dtd">
<tp:taxon-treatment xmlns:tp="http://www.plazi.org/taxpub"><tp:treatment-meta><kwd-group><label>Taxon classification</label><kwd>
                <named-content content-type="kingdom">Animalia</named-content>
              </kwd><kwd>
                <named-content content-type="order">Lepidoptera</named-content>
              </kwd><kwd>
                <named-content content-type="family">Erebidae</named-content>
              </kwd></kwd-group><mixed-citation publication-type="journal"><person-group><name><surname>Zhang</surname><given-names>Lu</given-names></name><name><surname>Zhao</surname><given-names>Tingting</given-names></name><name><surname>Han</surname><given-names>Huilin</given-names></name></person-group><article-title>﻿A new subgenus of <italic><tp:taxon-name><tp:taxon-name-part taxon-name-part-type="genus" reg="Stigmatophora">Stigmatophora</tp:taxon-name-part></tp:taxon-name></italic> Staudinger, 1881 (<tp:taxon-name><tp:taxon-name-part taxon-name-part-type="order">Lepidoptera</tp:taxon-name-part></tp:taxon-name>, <tp:taxon-name><tp:taxon-name-part taxon-name-part-type="family">Erebidae</tp:taxon-name-part></tp:taxon-name>, <tp:taxon-name><tp:taxon-name-part taxon-name-part-type="subfamily">Arctiinae</tp:taxon-name-part></tp:taxon-name>, <tp:taxon-name><tp:taxon-name-part taxon-name-part-type="tribe">Lithosiini</tp:taxon-name-part></tp:taxon-name>) from China, with descriptions of three new species</article-title><source>Zookeys</source><day>10</day><month>02</month><year>2025</year><volume>1226</volume><fpage>303</fpage><lpage>317</lpage><pub-id pub-id-type="doi">10.3897/zookeys.1226.138892</pub-id></mixed-citation></tp:treatment-meta><tp:nomenclature><label>﻿</label><tp:taxon-name><object-id xmlns:xlink="http://www.w3.org/1999/xlink" content-type="arpha" xlink:type="simple">D4C0596E-2AEC-5B06-89C4-449383C69F0E</object-id><tp:taxon-name-part taxon-name-part-type="genus" reg="Stigmatophora">Stigmatophora</tp:taxon-name-part> (<tp:taxon-name-part taxon-name-part-type="subgenus" reg="Bifurcistigma">Bifurcistigma</tp:taxon-name-part>) <tp:taxon-name-part taxon-name-part-type="species" reg="obraztsovi">obraztsovi</tp:taxon-name-part></tp:taxon-name><tp:taxon-authority>Daniel, 1951</tp:taxon-authority><xref ref-type="fig" rid="F1">Figs 1</xref><xref ref-type="fig" rid="F1">, 2</xref><xref ref-type="fig" rid="F2">, 13</xref><xref ref-type="fig" rid="F2">, 14</xref><xref ref-type="fig" rid="F3">, 23 Common name. 岔带痣苔蛾</xref><tp:nomenclature-citation-list><tp:nomenclature-citation><tp:taxon-name>
                  <tp:taxon-name-part taxon-name-part-type="genus" reg="Stigmatophora">Stigmatophora</tp:taxon-name-part>
                  <tp:taxon-name-part taxon-name-part-type="species" reg="obraztsovi">obraztsovi</tp:taxon-name-part>
                </tp:taxon-name><comment>Daniel, 1951: 297, pl. 1, fig. 3.</comment></tp:nomenclature-citation></tp:nomenclature-citation-list></tp:nomenclature><tp:treatment-sec sec-type="TL" id="SECID0EQGAE"><title><abbrev xmlns:xlink="http://www.w3.org/1999/xlink" xlink:title="type locality" id="ABBRID0EVGAE" xlink:type="simple">TL</abbrev>.</title><p>Chekiang, “Berge südlich Wnchow” (China, Zhejiang).</p></tp:treatment-sec><tp:treatment-sec sec-type="material" id="SECID0E1GAE"><title>Material examined.</title><p>China • 3♂♂; Jiangxi, Jinggangshan, Liujiaping; 3−9.VIII.2021; H. L. Han leg.; genit. prep. no. ztt-435-1, ztt-436-1, ztt-437-1; in <abbrev xmlns:xlink="http://www.w3.org/1999/xlink" content-type="institution" xlink:title="Northeast Forestry University, Harbin, China" id="ABBRID0EAHAE" xlink:type="simple">NEFU</abbrev> • 1♀; Nanling, 1,000–1,400 m elev., 1–6.VI.2006; M. Wang et al. leg.; genit. prep. no. NSMT-4743, in NSMT.</p></tp:treatment-sec><tp:treatment-sec sec-type="redescription" id="SECID0EFHAE"><title>Redescription.</title><p><bold><italic>Adults</italic></bold> (Figs <xref ref-type="fig" rid="F1">1</xref>, <xref ref-type="fig" rid="F1">2</xref>). Forewing length 10 mm in males, 11.6 mm in female. Head and patagium orange, tegula purple-grey; antenna filiform, brownish-yellow, with a dark brown base; thorax purple-grey; abdomen camel-colored, lighter at 1<sup>st</sup> abdominal segment. Forewing ground color brown, with orange bands along costal margin, inner, and lower margins of cell, and veins M<sub>2</sub> and Cu<sub>1</sub>; band on M<sub>2</sub> slightly broadens, and on Cu<sub>1</sub>, it widens toward outer margin, connecting fully with costal margin; orange band on inner margin not reaching anal angle. Hindwing ground color brownish-gray. <bold><italic>Male genitalia</italic></bold> (Figs <xref ref-type="fig" rid="F2">13</xref>, <xref ref-type="fig" rid="F2">14</xref>). Uncus robust, nearly cylindrical, slightly curved, with a hooked apex. Tegumen weakly sclerotized, thick, ca 1.25 times length of uncus. Valva elongate, narrow, asymmetrical, covered with long hairs, and with a narrowly rounded apex. Costa smooth, slightly raised near base at 1/3 its length. Sacculus weakly sclerotized, broad at base, tapering towards end; ca 7/8 length of valva, middle third rough and band-like, with distal third separated from valva; distal sacculus process curves inward, hook-shaped. Ampulla sclerotized, elongated, with a mound-shaped base. Lamella centralis moderately sclerotized, extending from base of costa to sacculus process. Vinculum strongly sclerotized, wide V-shaped. Juxta with two kidney-shaped lateral lobes on each side, distal half densely covered with small granules, while basal half sclerotized, flat. Aedeagus robust, slightly twisted at middle, tapering towards apex. Carinal region sclerotized. Vesica membranous near base, with a granular field at middle, and a U-shaped band of stout, elongate, triangular cornuti distally. <bold><italic>Female genitalia</italic>.</bold> (Fig. <xref ref-type="fig" rid="F3">23</xref>). Papillae anales covered with dense setae. Anterior and posterior apophysis almost equal in length. Ostium bursae strongly sclerotized, rough, and trapezoidal. Ductus bursae cylindrical, extremely broad, and strongly sclerotized, with its interior densely covered with small spines. Corpus bursae membranous, ovoid, rough, and densely covered with small spines that are shorter than those on ductus bursae.</p><fig id="F1" position="float" orientation="portrait"><object-id xmlns:xlink="http://www.w3.org/1999/xlink" content-type="doi" xlink:type="simple">10.3897/zookeys.1226.138892.figures1-12</object-id><object-id xmlns:xlink="http://www.w3.org/1999/xlink" content-type="arpha" xlink:type="simple">70008952-FEA2-54FF-9270-79DA001F61AF</object-id><label>Figures 1–12.</label><caption><p>Adults of <italic><tp:taxon-name><tp:taxon-name-part taxon-name-part-type="genus" reg="Stigmatophora">Stigmatophora</tp:taxon-name-part></tp:taxon-name></italic> spp. <bold>1</bold><tp:taxon-name><tp:taxon-name-part taxon-name-part-type="genus" reg="Stigmatophora">S.</tp:taxon-name-part> (<tp:taxon-name-part taxon-name-part-type="subgenus" reg="Bifurcistigma">Bifurcistigma</tp:taxon-name-part>) <tp:taxon-name-part taxon-name-part-type="species" reg="obraztsovi">obraztsovi</tp:taxon-name-part></tp:taxon-name>, male, China (Jiangxi) <bold>2</bold> ditto, female, China (Nanling) <bold>3</bold><tp:taxon-name><tp:taxon-name-part taxon-name-part-type="genus" reg="Stigmatophora">S.</tp:taxon-name-part> (<tp:taxon-name-part taxon-name-part-type="subgenus" reg="Bifurcistigma">B.</tp:taxon-name-part>) <tp:taxon-name-part taxon-name-part-type="species" reg="bucseki">bucseki</tp:taxon-name-part></tp:taxon-name> sp. nov., male, holotype, China (Guizhou) <bold>4</bold><tp:taxon-name><tp:taxon-name-part taxon-name-part-type="genus" reg="Stigmatophora">S.</tp:taxon-name-part> (<tp:taxon-name-part taxon-name-part-type="subgenus" reg="Bifurcistigma">B.</tp:taxon-name-part>) <tp:taxon-name-part taxon-name-part-type="species" reg="longa">longa</tp:taxon-name-part></tp:taxon-name> sp. nov., male, holotype, China (Heilongjiang) <bold>5</bold> ditto, male, paratype, China (Heilongjiang) <bold>6</bold><tp:taxon-name><tp:taxon-name-part taxon-name-part-type="genus" reg="Stigmatophora">S.</tp:taxon-name-part> (<tp:taxon-name-part taxon-name-part-type="subgenus" reg="Bifurcistigma">B.</tp:taxon-name-part>) <tp:taxon-name-part taxon-name-part-type="species" reg="bucseki">bucseki</tp:taxon-name-part></tp:taxon-name> sp. nov., female, paratype, China (Guizhou) <bold>7</bold><tp:taxon-name><tp:taxon-name-part taxon-name-part-type="genus" reg="Stigmatophora">S.</tp:taxon-name-part> (<tp:taxon-name-part taxon-name-part-type="subgenus" reg="Stigmatophora">Stigmatophora</tp:taxon-name-part>) <tp:taxon-name-part taxon-name-part-type="species" reg="micans">micans</tp:taxon-name-part></tp:taxon-name>, male, Zavkhan aimak, Mongolia (after <xref ref-type="bibr" rid="B17">Volynkin et al. 2018</xref>) <bold>8</bold> ditto, female, East Siberia, Russia (after <xref ref-type="bibr" rid="B17">Volynkin et al. 2018</xref>) <bold>9</bold><tp:taxon-name><tp:taxon-name-part taxon-name-part-type="genus" reg="Stigmatophora">S.</tp:taxon-name-part> (<tp:taxon-name-part taxon-name-part-type="subgenus" reg="Pseudomiltochrista">Pseudomiltochrista</tp:taxon-name-part>) <tp:taxon-name-part taxon-name-part-type="species" reg="zolotuhini">zolotuhini</tp:taxon-name-part></tp:taxon-name>, male, India (Assam) (after <xref ref-type="bibr" rid="B17">Volynkin et al. 2018</xref>) <bold>10</bold><tp:taxon-name><tp:taxon-name-part taxon-name-part-type="genus" reg="Stigmatophora">S.</tp:taxon-name-part> (<tp:taxon-name-part taxon-name-part-type="subgenus" reg="Pseudomiltochrista">P.</tp:taxon-name-part>) <tp:taxon-name-part taxon-name-part-type="species" reg="dianensis">dianensis</tp:taxon-name-part></tp:taxon-name> sp. nov., male, holotype, China (Yunnan) <bold>11</bold> ditto, male, paratype, China (Yunnan) <bold>12</bold><tp:taxon-name><tp:taxon-name-part taxon-name-part-type="genus" reg="Stigmatophora">S.</tp:taxon-name-part> (<tp:taxon-name-part taxon-name-part-type="subgenus" reg="Pseudomiltochrista">P.</tp:taxon-name-part>) <tp:taxon-name-part taxon-name-part-type="species" reg="zolotuhini">zolotuhini</tp:taxon-name-part></tp:taxon-name>, female, holotype, Vietnam (Gia Lai) (after <xref ref-type="bibr" rid="B17">Volynkin et al. 2018</xref>). Scale bars: 1 cm.</p></caption><graphic xmlns:xlink="http://www.w3.org/1999/xlink" xlink:href="zookeys-1226-303_article-138892__-g001.jpg" position="float" orientation="portrait" xlink:type="simple" id="oo_1246716.jpg"><uri content-type="original_file" xlink:type="simple">https://binary.pensoft.net/fig/1246716</uri></graphic></fig></tp:treatment-sec><tp:treatment-sec sec-type="distribution" id="SECID0EFPAE"><title>Distribution.</title><p>China (Fujian, Zhejiang, Jiangxi, Hunan).</p></tp:treatment-sec><tp:treatment-sec><!--Section generated to contain objects referenced in tp:taxon-treatment.--><fig id="F2" position="float" orientation="portrait"><object-id xmlns:xlink="http://www.w3.org/1999/xlink" content-type="doi" xlink:type="simple">10.3897/zookeys.1226.138892.figures13-22</object-id><object-id xmlns:xlink="http://www.w3.org/1999/xlink" content-type="arpha" xlink:type="simple">FC1AC695-AB08-589B-B4C8-DCF28616C190</object-id><label>Figures 13–22.</label><caption><p>Male genitalia of <italic><tp:taxon-name><tp:taxon-name-part taxon-name-part-type="genus" reg="Stigmatophora">Stigmatophora</tp:taxon-name-part></tp:taxon-name></italic> spp. <bold>13</bold><tp:taxon-name><tp:taxon-name-part taxon-name-part-type="genus" reg="Stigmatophora">S.</tp:taxon-name-part> (<tp:taxon-name-part taxon-name-part-type="subgenus" reg="Bifurcistigma">Bifurcistigma</tp:taxon-name-part>) <tp:taxon-name-part taxon-name-part-type="species" reg="obraztsovi">obraztsovi</tp:taxon-name-part></tp:taxon-name>, genit. prep. no. ztt-436-1 <bold>14</bold> ditto, genit. prep. no. ztt-435-1 <bold>15</bold><tp:taxon-name><tp:taxon-name-part taxon-name-part-type="genus" reg="Stigmatophora">S.</tp:taxon-name-part> (<tp:taxon-name-part taxon-name-part-type="subgenus" reg="Bifurcistigma">B.</tp:taxon-name-part>) <tp:taxon-name-part taxon-name-part-type="species" reg="bucseki">bucseki</tp:taxon-name-part></tp:taxon-name> sp. nov., holotype, genit. prep. no. ztt-312-1 <bold>16</bold> ditto, paratype, genit. prep. no. ztt-313-1 <bold>17</bold><tp:taxon-name><tp:taxon-name-part taxon-name-part-type="genus" reg="Stigmatophora">S.</tp:taxon-name-part> (<tp:taxon-name-part taxon-name-part-type="subgenus" reg="Bifurcistigma">B.</tp:taxon-name-part>) <tp:taxon-name-part taxon-name-part-type="species" reg="longa">longa</tp:taxon-name-part></tp:taxon-name> sp. nov., holotype, genit. prep. no. wp-90-1 <bold>18</bold> ditto, paratype, genit. prep. no. wp-89-1 <bold>19</bold><tp:taxon-name><tp:taxon-name-part taxon-name-part-type="genus" reg="Stigmatophora">S.</tp:taxon-name-part> (<tp:taxon-name-part taxon-name-part-type="subgenus" reg="Stigmatophora">Stigmatophora</tp:taxon-name-part>) <tp:taxon-name-part taxon-name-part-type="species" reg="micans">micans</tp:taxon-name-part></tp:taxon-name> (after <xref ref-type="bibr" rid="B17">Volynkin et al. 2018</xref>) <bold>20</bold><tp:taxon-name><tp:taxon-name-part taxon-name-part-type="genus" reg="Stigmatophora">S.</tp:taxon-name-part> (<tp:taxon-name-part taxon-name-part-type="subgenus" reg="Pseudomiltochrista">Pseudomiltochrista</tp:taxon-name-part>) <tp:taxon-name-part taxon-name-part-type="species" reg="zolotuhini">zolotuhini</tp:taxon-name-part></tp:taxon-name> (after <xref ref-type="bibr" rid="B17">Volynkin et al. 2018</xref>) <bold>21</bold><tp:taxon-name><tp:taxon-name-part taxon-name-part-type="genus" reg="Stigmatophora">S.</tp:taxon-name-part> (<tp:taxon-name-part taxon-name-part-type="subgenus" reg="Pseudomiltochrista">P.</tp:taxon-name-part>) <tp:taxon-name-part taxon-name-part-type="species" reg="dianensis">dianensis</tp:taxon-name-part></tp:taxon-name> sp. nov., holotype, genit. prep. no. ztt-391-1 <bold>22</bold> ditto, paratype, genit. prep. no. ztt-390-1. Scale bars: 1 mm.</p></caption><graphic xmlns:xlink="http://www.w3.org/1999/xlink" xlink:href="zookeys-1226-303_article-138892__-g002.jpg" position="float" orientation="portrait" xlink:type="simple" id="oo_1246717.jpg"><uri content-type="original_file" xlink:type="simple">https://binary.pensoft.net/fig/1246717</uri></graphic></fig><fig id="F3" position="float" orientation="portrait"><object-id xmlns:xlink="http://www.w3.org/1999/xlink" content-type="doi" xlink:type="simple">10.3897/zookeys.1226.138892.figures23-26</object-id><object-id xmlns:xlink="http://www.w3.org/1999/xlink" content-type="arpha" xlink:type="simple">A1D6A907-0CE6-5A3C-AC70-94E4EC06268A</object-id><label>Figures 23–26.</label><caption><p>Female genitalia of <italic><tp:taxon-name><tp:taxon-name-part taxon-name-part-type="genus" reg="Stigmatophora">Stigmatophora</tp:taxon-name-part></tp:taxon-name></italic> spp. <bold>23</bold><tp:taxon-name><tp:taxon-name-part taxon-name-part-type="genus" reg="Stigmatophora">S.</tp:taxon-name-part> (<tp:taxon-name-part taxon-name-part-type="subgenus" reg="Bifurcistigma">Bifurcistigma</tp:taxon-name-part>) <tp:taxon-name-part taxon-name-part-type="species" reg="obraztsovi">obraztsovi</tp:taxon-name-part></tp:taxon-name>, genit. prep. no. NSMT-4743 <bold>24</bold><tp:taxon-name><tp:taxon-name-part taxon-name-part-type="genus" reg="Stigmatophora">S.</tp:taxon-name-part> (<tp:taxon-name-part taxon-name-part-type="subgenus" reg="Bifurcistigma">Bifurcistigma</tp:taxon-name-part>) <tp:taxon-name-part taxon-name-part-type="species" reg="bucseki">bucseki</tp:taxon-name-part></tp:taxon-name> sp. nov., paratype, genit. prep. no. ztt-397-2 <bold>25</bold><tp:taxon-name><tp:taxon-name-part taxon-name-part-type="genus" reg="Stigmatophora">S.</tp:taxon-name-part> (<tp:taxon-name-part taxon-name-part-type="subgenus" reg="Bifurcistigma">Bifurcistigma</tp:taxon-name-part>) <tp:taxon-name-part taxon-name-part-type="species" reg="micans">micans</tp:taxon-name-part></tp:taxon-name> (after <xref ref-type="bibr" rid="B17">Volynkin et al. 2018</xref>) <bold>26</bold><tp:taxon-name><tp:taxon-name-part taxon-name-part-type="genus" reg="Stigmatophora">S.</tp:taxon-name-part> (<tp:taxon-name-part taxon-name-part-type="subgenus" reg="Pseudomiltochrista">Pseudomiltochrista</tp:taxon-name-part>) <tp:taxon-name-part taxon-name-part-type="species" reg="zolotuhini">zolotuhini</tp:taxon-name-part></tp:taxon-name> (after <xref ref-type="bibr" rid="B17">Volynkin et al. 2018</xref>). Scale bar: 1 mm.</p></caption><graphic xmlns:xlink="http://www.w3.org/1999/xlink" xlink:href="zookeys-1226-303_article-138892__-g003.jpg" position="float" orientation="portrait" xlink:type="simple" id="oo_1246718.jpg"><uri content-type="original_file" xlink:type="simple">https://binary.pensoft.net/fig/1246718</uri></graphic></fig></tp:treatment-sec><ref-list><ref id="B17"><mixed-citation xmlns:xlink="http://www.w3.org/1999/xlink" xlink:type="simple"><person-group><name name-style="western"><surname>Volynkin</surname><given-names>AV</given-names></name><name name-style="western"><surname>Dubatolov</surname><given-names>VV</given-names></name><name name-style="western"><surname>Kishida</surname><given-names>Y</given-names></name></person-group> (<year>2018</year>) <article-title>On the taxonomy of the genera <italic><tp:taxon-name><tp:taxon-name-part taxon-name-part-type="genus">Planovalvata</tp:taxon-name-part></tp:taxon-name></italic> Dubatolov &amp; Kishida, <italic><tp:taxon-name><tp:taxon-name-part taxon-name-part-type="genus">Stigmatophora</tp:taxon-name-part></tp:taxon-name></italic> Staudinger and <italic><tp:taxon-name><tp:taxon-name-part taxon-name-part-type="genus">Pseudomiltochrista</tp:taxon-name-part></tp:taxon-name></italic> Dubatolov &amp; Bucsek, with description of one new species (<tp:taxon-name><tp:taxon-name-part taxon-name-part-type="order">Lepidoptera</tp:taxon-name-part></tp:taxon-name>, <tp:taxon-name><tp:taxon-name-part taxon-name-part-type="family">Erebidae</tp:taxon-name-part></tp:taxon-name>, <tp:taxon-name><tp:taxon-name-part taxon-name-part-type="subfamily">Arctiinae</tp:taxon-name-part></tp:taxon-name>, <tp:taxon-name><tp:taxon-name-part taxon-name-part-type="tribe">Lithosiini</tp:taxon-name-part></tp:taxon-name>).</article-title><source>Zootaxa</source><volume>4394</volume>: <fpage>128</fpage>–<lpage>136</lpage>. <ext-link xlink:href="10.11646/zootaxa.4394.1.7" ext-link-type="doi" xlink:type="simple">https://doi.org/10.11646/zootaxa.4394.1.7</ext-link></mixed-citation></ref></ref-list></tp:taxon-treatment>
