# Supplementary material for: ﻿A new subgenus of Stigmatophora Staudinger, 1881 (Lepidoptera, Erebidae, Arctiinae, Lithosiini) from China, with descriptions of three new species
Source: Zookeys. 2025 Feb 10;1226:303–17. doi: 10.3897/zookeys.1226.138892 (PMC11833308; doi:10.3897/zookeys.1226.138892)
Supplement: XML Treatment for Stigmatophora (Bifurcistigma) bucseki [file zookeys.1226.138892-treatment4.xml]

<!DOCTYPE tp:taxon-treatment
  PUBLIC "-//TaxonX//DTD Taxonomic Treatment Publishing DTD v0 20100105//EN" "tax-treatment-NSO.dtd">
<tp:taxon-treatment xmlns:tp="http://www.plazi.org/taxpub"><tp:treatment-meta><kwd-group><label>Taxon classification</label><kwd>
                <named-content content-type="kingdom">Animalia</named-content>
              </kwd><kwd>
                <named-content content-type="order">Lepidoptera</named-content>
              </kwd><kwd>
                <named-content content-type="family">Erebidae</named-content>
              </kwd></kwd-group><mixed-citation publication-type="journal"><person-group><name><surname>Zhang</surname><given-names>Lu</given-names></name><name><surname>Zhao</surname><given-names>Tingting</given-names></name><name><surname>Han</surname><given-names>Huilin</given-names></name></person-group><article-title>﻿A new subgenus of <italic><tp:taxon-name><tp:taxon-name-part taxon-name-part-type="genus" reg="Stigmatophora">Stigmatophora</tp:taxon-name-part></tp:taxon-name></italic> Staudinger, 1881 (<tp:taxon-name><tp:taxon-name-part taxon-name-part-type="order">Lepidoptera</tp:taxon-name-part></tp:taxon-name>, <tp:taxon-name><tp:taxon-name-part taxon-name-part-type="family">Erebidae</tp:taxon-name-part></tp:taxon-name>, <tp:taxon-name><tp:taxon-name-part taxon-name-part-type="subfamily">Arctiinae</tp:taxon-name-part></tp:taxon-name>, <tp:taxon-name><tp:taxon-name-part taxon-name-part-type="tribe">Lithosiini</tp:taxon-name-part></tp:taxon-name>) from China, with descriptions of three new species</article-title><source>Zookeys</source><day>10</day><month>02</month><year>2025</year><volume>1226</volume><fpage>303</fpage><lpage>317</lpage><pub-id pub-id-type="doi">10.3897/zookeys.1226.138892</pub-id></mixed-citation></tp:treatment-meta><tp:nomenclature><label>﻿</label><tp:taxon-name><object-id xmlns:xlink="http://www.w3.org/1999/xlink" content-type="arpha" xlink:type="simple">7C1B47E7-1C07-5510-AD7C-63BE48921A10</object-id><tp:taxon-name-part taxon-name-part-type="genus" reg="Stigmatophora">Stigmatophora</tp:taxon-name-part> (<tp:taxon-name-part taxon-name-part-type="subgenus" reg="Bifurcistigma">Bifurcistigma</tp:taxon-name-part>) <tp:taxon-name-part taxon-name-part-type="species" reg="bucseki">bucseki</tp:taxon-name-part><object-id xmlns:xlink="http://www.w3.org/1999/xlink" content-type="zoobank" xlink:type="simple">https://zoobank.org/2EA1A963-CD22-49B7-85E5-1BB9E1CCDBFA</object-id></tp:taxon-name><tp:taxon-authority>sp. nov.</tp:taxon-authority><xref ref-type="fig" rid="F1">Figs 3</xref><xref ref-type="fig" rid="F1">, 6</xref><xref ref-type="fig" rid="F2">, 15</xref><xref ref-type="fig" rid="F2">, 16</xref><xref ref-type="fig" rid="F3">, 24 Common name. 布痣苔蛾</xref></tp:nomenclature><tp:treatment-sec sec-type="material" id="SECID0ETRAE"><title>Material examined.</title><p><bold><italic>Holotype</italic></bold>: China • ♂; Guizhou, Zunyi, Suiyang, Huilong; 6–7.VIII.2020; H. L. Han &amp; J. Wu leg.; genit. prep. no. ztt-312-1; in <abbrev xmlns:xlink="http://www.w3.org/1999/xlink" content-type="institution" xlink:title="Northeast Forestry University, Harbin, China" id="ABBRID0E5RAE" xlink:type="simple">NEFU</abbrev>.</p><p><bold><italic>Paratypes</italic></bold>: 3♂♂; same data as holotype; H. L. Han &amp; J. Wu leg.; genit. prep. no. ztt-311-1, ztt-313-1, ztt-314-1 • 1♀; Guizhou, Qiandongnan, Leishan, Langde; 18–22.VIII.2020; H. L. Han &amp; J. Wu leg.; genit. prep. no. ztt-397-2; in <abbrev xmlns:xlink="http://www.w3.org/1999/xlink" content-type="institution" xlink:title="Northeast Forestry University, Harbin, China" id="ABBRID0EKSAE" xlink:type="simple">NEFU</abbrev> • 1♀; Yunnan, Mojiang, Hani Autonomous County; 18−19.IX.2008; H. L. Han &amp; J. Wu leg.; genit. prep. no. ztt-375-2, in <abbrev xmlns:xlink="http://www.w3.org/1999/xlink" content-type="institution" xlink:title="Northeast Forestry University, Harbin, China" id="ABBRID0EPSAE" xlink:type="simple">NEFU</abbrev>.</p></tp:treatment-sec><tp:treatment-sec sec-type="diagnosis" id="SECID0EUSAE"><title>Diagnosis.</title><p>Externally, the new species is similar to <tp:taxon-name><tp:taxon-name-part taxon-name-part-type="genus" reg="Stigmatophora">S.</tp:taxon-name-part> (<tp:taxon-name-part taxon-name-part-type="subgenus" reg="Bifurcistigma">B.</tp:taxon-name-part>) <tp:taxon-name-part taxon-name-part-type="species" reg="obraztsovi">obraztsovi</tp:taxon-name-part></tp:taxon-name> (Figs <xref ref-type="fig" rid="F1">1</xref>, <xref ref-type="fig" rid="F1">2</xref>, <xref ref-type="fig" rid="F2">13</xref>, <xref ref-type="fig" rid="F2">14</xref>, <xref ref-type="fig" rid="F3">23</xref>), but it can be separated by the following morphological characters (details for <tp:taxon-name><tp:taxon-name-part taxon-name-part-type="genus" reg="Stigmatophora">S.</tp:taxon-name-part> (<tp:taxon-name-part taxon-name-part-type="subgenus" reg="Bifurcistigma">B.</tp:taxon-name-part>) <tp:taxon-name-part taxon-name-part-type="species" reg="obraztsovi">obraztsovi</tp:taxon-name-part></tp:taxon-name> are in parentheses): in <tp:taxon-name><tp:taxon-name-part taxon-name-part-type="genus" reg="Stigmatophora">S.</tp:taxon-name-part> (<tp:taxon-name-part taxon-name-part-type="subgenus" reg="Bifurcistigma">B.</tp:taxon-name-part>) <tp:taxon-name-part taxon-name-part-type="species" reg="bucseki">bucseki</tp:taxon-name-part></tp:taxon-name>, band on vein M<sub>2</sub> slightly widened toward outer margin and partially connected to costal margin (narrower and fully connected). In the male genitalia, the uncus is long, approximately equal in length to the tegumen (shorter, about 0.75 times); the ampulla is more robust, horn-shaped (slender); and the costa is broader, with the base distinctly enlarged (narrow and smooth). In the female genitalia, the ductus burase is cylindrical (asymmetrical) and the corpus bursae is approximately circular (elliptical).</p></tp:treatment-sec><tp:treatment-sec sec-type="description" id="SECID0E1UAE"><title>Description.</title><p><bold><italic>Adults</italic></bold> (Figs <xref ref-type="fig" rid="F1">3</xref>, <xref ref-type="fig" rid="F1">6</xref>). Forewing length 9.5 mm in male, 10.7 mm in female. Head and patagium orange; tegula purple-grey; antenna filiform, brown, with dark brown base; thorax purple-grey; abdomen camel-colored, lighter at 1<sup>st</sup> abdominal segment. Forewing ground color brown, fringe orange; costal, inner, and lower margins of cell, M<sub>2</sub> and Cu<sub>1</sub> veins covered with orange band; band on M<sub>2</sub> slightly widening toward outer margin and slightly connected with costal margin. Hindwing ground color brown, terminal line distinct, fringe camel-colored. <bold><italic>Male genitalia</italic></bold> (Figs <xref ref-type="fig" rid="F2">15</xref>, <xref ref-type="fig" rid="F2">16</xref>). Uncus robust, moderately sclerotized, nearly sickle, with a spiculate hooked apex. Tegumen weakly sclerotized, thick, same length as uncus. Valva short and wide, with long hairs at apex; costa slightly depressed medially, distinctly widened at base around 1/3 position. Sacculus slightly sclerotized, ca 9/10 length of valva, base wide and tapering towards end, end third separated from valva and hooked; medial third strongly sclerotized, slightly inwardly protruding. Ampulla strongly sclerotized, horn-shaped. Lamella centralis moderately sclerotized, connected with base of ampulla and sacculus process. Vinculum strongly sclerotized, V-shaped. Juxta with two lateral lobes on each side, kidney-shaped, with distal half densely covered small granules. Aedeagus robust and slightly sclerotized. Base of vesica smooth, distal part densely covered in small granules, row of cornuti structures U-shaped; subchamber diverticula with prominent elasma. <bold><italic>Female genitalia</italic></bold> (Fig. <xref ref-type="fig" rid="F3">24</xref>). Papillae anales slightly sclerotized, covered with setae. Anterior and posterior apophysis slender, almost equal in length. 8<sup>th</sup> sternite sclerotized and semicircular. Ostium bursae slightly sclerotized and rough, scalloped, with a sclerotized, transverse band. Ductus bursae very broad at base and gradually narrowing towards apex, strongly sclerotized, with dense microspines, with conspicuous folds, and a strongly sclerotized, nipple-shaped process on right. Corpus bursae ellipsoidal, rough, and densely covered with small spines.</p><fig id="F2" position="float" orientation="portrait"><object-id xmlns:xlink="http://www.w3.org/1999/xlink" content-type="doi" xlink:type="simple">10.3897/zookeys.1226.138892.figures13-22</object-id><object-id xmlns:xlink="http://www.w3.org/1999/xlink" content-type="arpha" xlink:type="simple">FC1AC695-AB08-589B-B4C8-DCF28616C190</object-id><label>Figures 13–22.</label><caption><p>Male genitalia of <italic><tp:taxon-name><tp:taxon-name-part taxon-name-part-type="genus" reg="Stigmatophora">Stigmatophora</tp:taxon-name-part></tp:taxon-name></italic> spp. <bold>13</bold><tp:taxon-name><tp:taxon-name-part taxon-name-part-type="genus" reg="Stigmatophora">S.</tp:taxon-name-part> (<tp:taxon-name-part taxon-name-part-type="subgenus" reg="Bifurcistigma">Bifurcistigma</tp:taxon-name-part>) <tp:taxon-name-part taxon-name-part-type="species" reg="obraztsovi">obraztsovi</tp:taxon-name-part></tp:taxon-name>, genit. prep. no. ztt-436-1 <bold>14</bold> ditto, genit. prep. no. ztt-435-1 <bold>15</bold><tp:taxon-name><tp:taxon-name-part taxon-name-part-type="genus" reg="Stigmatophora">S.</tp:taxon-name-part> (<tp:taxon-name-part taxon-name-part-type="subgenus" reg="Bifurcistigma">B.</tp:taxon-name-part>) <tp:taxon-name-part taxon-name-part-type="species" reg="bucseki">bucseki</tp:taxon-name-part></tp:taxon-name> sp. nov., holotype, genit. prep. no. ztt-312-1 <bold>16</bold> ditto, paratype, genit. prep. no. ztt-313-1 <bold>17</bold><tp:taxon-name><tp:taxon-name-part taxon-name-part-type="genus" reg="Stigmatophora">S.</tp:taxon-name-part> (<tp:taxon-name-part taxon-name-part-type="subgenus" reg="Bifurcistigma">B.</tp:taxon-name-part>) <tp:taxon-name-part taxon-name-part-type="species" reg="longa">longa</tp:taxon-name-part></tp:taxon-name> sp. nov., holotype, genit. prep. no. wp-90-1 <bold>18</bold> ditto, paratype, genit. prep. no. wp-89-1 <bold>19</bold><tp:taxon-name><tp:taxon-name-part taxon-name-part-type="genus" reg="Stigmatophora">S.</tp:taxon-name-part> (<tp:taxon-name-part taxon-name-part-type="subgenus" reg="Stigmatophora">Stigmatophora</tp:taxon-name-part>) <tp:taxon-name-part taxon-name-part-type="species" reg="micans">micans</tp:taxon-name-part></tp:taxon-name> (after <xref ref-type="bibr" rid="B17">Volynkin et al. 2018</xref>) <bold>20</bold><tp:taxon-name><tp:taxon-name-part taxon-name-part-type="genus" reg="Stigmatophora">S.</tp:taxon-name-part> (<tp:taxon-name-part taxon-name-part-type="subgenus" reg="Pseudomiltochrista">Pseudomiltochrista</tp:taxon-name-part>) <tp:taxon-name-part taxon-name-part-type="species" reg="zolotuhini">zolotuhini</tp:taxon-name-part></tp:taxon-name> (after <xref ref-type="bibr" rid="B17">Volynkin et al. 2018</xref>) <bold>21</bold><tp:taxon-name><tp:taxon-name-part taxon-name-part-type="genus" reg="Stigmatophora">S.</tp:taxon-name-part> (<tp:taxon-name-part taxon-name-part-type="subgenus" reg="Pseudomiltochrista">P.</tp:taxon-name-part>) <tp:taxon-name-part taxon-name-part-type="species" reg="dianensis">dianensis</tp:taxon-name-part></tp:taxon-name> sp. nov., holotype, genit. prep. no. ztt-391-1 <bold>22</bold> ditto, paratype, genit. prep. no. ztt-390-1. Scale bars: 1 mm.</p></caption><graphic xmlns:xlink="http://www.w3.org/1999/xlink" xlink:href="zookeys-1226-303_article-138892__-g002.jpg" position="float" orientation="portrait" xlink:type="simple" id="oo_1246717.jpg"><uri content-type="original_file" xlink:type="simple">https://binary.pensoft.net/fig/1246717</uri></graphic></fig><fig id="F3" position="float" orientation="portrait"><object-id xmlns:xlink="http://www.w3.org/1999/xlink" content-type="doi" xlink:type="simple">10.3897/zookeys.1226.138892.figures23-26</object-id><object-id xmlns:xlink="http://www.w3.org/1999/xlink" content-type="arpha" xlink:type="simple">A1D6A907-0CE6-5A3C-AC70-94E4EC06268A</object-id><label>Figures 23–26.</label><caption><p>Female genitalia of <italic><tp:taxon-name><tp:taxon-name-part taxon-name-part-type="genus" reg="Stigmatophora">Stigmatophora</tp:taxon-name-part></tp:taxon-name></italic> spp. <bold>23</bold><tp:taxon-name><tp:taxon-name-part taxon-name-part-type="genus" reg="Stigmatophora">S.</tp:taxon-name-part> (<tp:taxon-name-part taxon-name-part-type="subgenus" reg="Bifurcistigma">Bifurcistigma</tp:taxon-name-part>) <tp:taxon-name-part taxon-name-part-type="species" reg="obraztsovi">obraztsovi</tp:taxon-name-part></tp:taxon-name>, genit. prep. no. NSMT-4743 <bold>24</bold><tp:taxon-name><tp:taxon-name-part taxon-name-part-type="genus" reg="Stigmatophora">S.</tp:taxon-name-part> (<tp:taxon-name-part taxon-name-part-type="subgenus" reg="Bifurcistigma">Bifurcistigma</tp:taxon-name-part>) <tp:taxon-name-part taxon-name-part-type="species" reg="bucseki">bucseki</tp:taxon-name-part></tp:taxon-name> sp. nov., paratype, genit. prep. no. ztt-397-2 <bold>25</bold><tp:taxon-name><tp:taxon-name-part taxon-name-part-type="genus" reg="Stigmatophora">S.</tp:taxon-name-part> (<tp:taxon-name-part taxon-name-part-type="subgenus" reg="Bifurcistigma">Bifurcistigma</tp:taxon-name-part>) <tp:taxon-name-part taxon-name-part-type="species" reg="micans">micans</tp:taxon-name-part></tp:taxon-name> (after <xref ref-type="bibr" rid="B17">Volynkin et al. 2018</xref>) <bold>26</bold><tp:taxon-name><tp:taxon-name-part taxon-name-part-type="genus" reg="Stigmatophora">S.</tp:taxon-name-part> (<tp:taxon-name-part taxon-name-part-type="subgenus" reg="Pseudomiltochrista">Pseudomiltochrista</tp:taxon-name-part>) <tp:taxon-name-part taxon-name-part-type="species" reg="zolotuhini">zolotuhini</tp:taxon-name-part></tp:taxon-name> (after <xref ref-type="bibr" rid="B17">Volynkin et al. 2018</xref>). Scale bar: 1 mm.</p></caption><graphic xmlns:xlink="http://www.w3.org/1999/xlink" xlink:href="zookeys-1226-303_article-138892__-g003.jpg" position="float" orientation="portrait" xlink:type="simple" id="oo_1246718.jpg"><uri content-type="original_file" xlink:type="simple">https://binary.pensoft.net/fig/1246718</uri></graphic></fig></tp:treatment-sec><tp:treatment-sec sec-type="Bionomics" id="SECID0EN5AE"><title>Bionomics.</title><p>The type series was collected in early August at an altitude of 958 m in a subtropical mixed forest. The forest floor was densely covered with a variety of shrubs, ferns, and expansive patches of grassland.</p></tp:treatment-sec><tp:treatment-sec sec-type="etymology" id="SECID0ES5AE"><title>Etymology.</title><p>The new species is named after Slovakian entomologist Karol Bucsek for his help with identification.</p></tp:treatment-sec><tp:treatment-sec sec-type="distribution" id="SECID0EX5AE"><title>Distribution.</title><p>China (Guizhou: Zunyi, Qiandongnan; Yunnan: Mojiang) (Fig. <xref ref-type="fig" rid="F4">27</xref>).</p></tp:treatment-sec><tp:treatment-sec><!--Section generated to contain objects referenced in tp:taxon-treatment.--><fig id="F1" position="float" orientation="portrait"><object-id xmlns:xlink="http://www.w3.org/1999/xlink" content-type="doi" xlink:type="simple">10.3897/zookeys.1226.138892.figures1-12</object-id><object-id xmlns:xlink="http://www.w3.org/1999/xlink" content-type="arpha" xlink:type="simple">70008952-FEA2-54FF-9270-79DA001F61AF</object-id><label>Figures 1–12.</label><caption><p>Adults of <italic><tp:taxon-name><tp:taxon-name-part taxon-name-part-type="genus" reg="Stigmatophora">Stigmatophora</tp:taxon-name-part></tp:taxon-name></italic> spp. <bold>1</bold><tp:taxon-name><tp:taxon-name-part taxon-name-part-type="genus" reg="Stigmatophora">S.</tp:taxon-name-part> (<tp:taxon-name-part taxon-name-part-type="subgenus" reg="Bifurcistigma">Bifurcistigma</tp:taxon-name-part>) <tp:taxon-name-part taxon-name-part-type="species" reg="obraztsovi">obraztsovi</tp:taxon-name-part></tp:taxon-name>, male, China (Jiangxi) <bold>2</bold> ditto, female, China (Nanling) <bold>3</bold><tp:taxon-name><tp:taxon-name-part taxon-name-part-type="genus" reg="Stigmatophora">S.</tp:taxon-name-part> (<tp:taxon-name-part taxon-name-part-type="subgenus" reg="Bifurcistigma">B.</tp:taxon-name-part>) <tp:taxon-name-part taxon-name-part-type="species" reg="bucseki">bucseki</tp:taxon-name-part></tp:taxon-name> sp. nov., male, holotype, China (Guizhou) <bold>4</bold><tp:taxon-name><tp:taxon-name-part taxon-name-part-type="genus" reg="Stigmatophora">S.</tp:taxon-name-part> (<tp:taxon-name-part taxon-name-part-type="subgenus" reg="Bifurcistigma">B.</tp:taxon-name-part>) <tp:taxon-name-part taxon-name-part-type="species" reg="longa">longa</tp:taxon-name-part></tp:taxon-name> sp. nov., male, holotype, China (Heilongjiang) <bold>5</bold> ditto, male, paratype, China (Heilongjiang) <bold>6</bold><tp:taxon-name><tp:taxon-name-part taxon-name-part-type="genus" reg="Stigmatophora">S.</tp:taxon-name-part> (<tp:taxon-name-part taxon-name-part-type="subgenus" reg="Bifurcistigma">B.</tp:taxon-name-part>) <tp:taxon-name-part taxon-name-part-type="species" reg="bucseki">bucseki</tp:taxon-name-part></tp:taxon-name> sp. nov., female, paratype, China (Guizhou) <bold>7</bold><tp:taxon-name><tp:taxon-name-part taxon-name-part-type="genus" reg="Stigmatophora">S.</tp:taxon-name-part> (<tp:taxon-name-part taxon-name-part-type="subgenus" reg="Stigmatophora">Stigmatophora</tp:taxon-name-part>) <tp:taxon-name-part taxon-name-part-type="species" reg="micans">micans</tp:taxon-name-part></tp:taxon-name>, male, Zavkhan aimak, Mongolia (after <xref ref-type="bibr" rid="B17">Volynkin et al. 2018</xref>) <bold>8</bold> ditto, female, East Siberia, Russia (after <xref ref-type="bibr" rid="B17">Volynkin et al. 2018</xref>) <bold>9</bold><tp:taxon-name><tp:taxon-name-part taxon-name-part-type="genus" reg="Stigmatophora">S.</tp:taxon-name-part> (<tp:taxon-name-part taxon-name-part-type="subgenus" reg="Pseudomiltochrista">Pseudomiltochrista</tp:taxon-name-part>) <tp:taxon-name-part taxon-name-part-type="species" reg="zolotuhini">zolotuhini</tp:taxon-name-part></tp:taxon-name>, male, India (Assam) (after <xref ref-type="bibr" rid="B17">Volynkin et al. 2018</xref>) <bold>10</bold><tp:taxon-name><tp:taxon-name-part taxon-name-part-type="genus" reg="Stigmatophora">S.</tp:taxon-name-part> (<tp:taxon-name-part taxon-name-part-type="subgenus" reg="Pseudomiltochrista">P.</tp:taxon-name-part>) <tp:taxon-name-part taxon-name-part-type="species" reg="dianensis">dianensis</tp:taxon-name-part></tp:taxon-name> sp. nov., male, holotype, China (Yunnan) <bold>11</bold> ditto, male, paratype, China (Yunnan) <bold>12</bold><tp:taxon-name><tp:taxon-name-part taxon-name-part-type="genus" reg="Stigmatophora">S.</tp:taxon-name-part> (<tp:taxon-name-part taxon-name-part-type="subgenus" reg="Pseudomiltochrista">P.</tp:taxon-name-part>) <tp:taxon-name-part taxon-name-part-type="species" reg="zolotuhini">zolotuhini</tp:taxon-name-part></tp:taxon-name>, female, holotype, Vietnam (Gia Lai) (after <xref ref-type="bibr" rid="B17">Volynkin et al. 2018</xref>). Scale bars: 1 cm.</p></caption><graphic xmlns:xlink="http://www.w3.org/1999/xlink" xlink:href="zookeys-1226-303_article-138892__-g001.jpg" position="float" orientation="portrait" xlink:type="simple" id="oo_1246716.jpg"><uri content-type="original_file" xlink:type="simple">https://binary.pensoft.net/fig/1246716</uri></graphic></fig><fig id="F4" position="float" orientation="portrait"><object-id xmlns:xlink="http://www.w3.org/1999/xlink" content-type="doi" xlink:type="simple">10.3897/zookeys.1226.138892.figure27</object-id><object-id xmlns:xlink="http://www.w3.org/1999/xlink" content-type="arpha" xlink:type="simple">8EBD65CE-9EBE-568A-A6C2-D026D356EACF</object-id><label>Figure 27.</label><caption><p>Collecting sites of three new <italic><tp:taxon-name><tp:taxon-name-part taxon-name-part-type="genus" reg="Stigmatophora">Stigmatophora</tp:taxon-name-part></tp:taxon-name></italic> spp.</p></caption><graphic xmlns:xlink="http://www.w3.org/1999/xlink" xlink:href="zookeys-1226-303_article-138892__-g004.jpg" position="float" orientation="portrait" xlink:type="simple" id="oo_1246719.jpg"><uri content-type="original_file" xlink:type="simple">https://binary.pensoft.net/fig/1246719</uri></graphic></fig></tp:treatment-sec><ref-list><ref id="B17"><mixed-citation xmlns:xlink="http://www.w3.org/1999/xlink" xlink:type="simple"><person-group><name name-style="western"><surname>Volynkin</surname><given-names>AV</given-names></name><name name-style="western"><surname>Dubatolov</surname><given-names>VV</given-names></name><name name-style="western"><surname>Kishida</surname><given-names>Y</given-names></name></person-group> (<year>2018</year>) <article-title>On the taxonomy of the genera <italic><tp:taxon-name><tp:taxon-name-part taxon-name-part-type="genus">Planovalvata</tp:taxon-name-part></tp:taxon-name></italic> Dubatolov &amp; Kishida, <italic><tp:taxon-name><tp:taxon-name-part taxon-name-part-type="genus">Stigmatophora</tp:taxon-name-part></tp:taxon-name></italic> Staudinger and <italic><tp:taxon-name><tp:taxon-name-part taxon-name-part-type="genus">Pseudomiltochrista</tp:taxon-name-part></tp:taxon-name></italic> Dubatolov &amp; Bucsek, with description of one new species (<tp:taxon-name><tp:taxon-name-part taxon-name-part-type="order">Lepidoptera</tp:taxon-name-part></tp:taxon-name>, <tp:taxon-name><tp:taxon-name-part taxon-name-part-type="family">Erebidae</tp:taxon-name-part></tp:taxon-name>, <tp:taxon-name><tp:taxon-name-part taxon-name-part-type="subfamily">Arctiinae</tp:taxon-name-part></tp:taxon-name>, <tp:taxon-name><tp:taxon-name-part taxon-name-part-type="tribe">Lithosiini</tp:taxon-name-part></tp:taxon-name>).</article-title><source>Zootaxa</source><volume>4394</volume>: <fpage>128</fpage>–<lpage>136</lpage>. <ext-link xlink:href="10.11646/zootaxa.4394.1.7" ext-link-type="doi" xlink:type="simple">https://doi.org/10.11646/zootaxa.4394.1.7</ext-link></mixed-citation></ref></ref-list></tp:taxon-treatment>
