# Supplementary material for: ﻿A new subgenus of Stigmatophora Staudinger, 1881 (Lepidoptera, Erebidae, Arctiinae, Lithosiini) from China, with descriptions of three new species
Source: Zookeys. 2025 Feb 10;1226:303–17. doi: 10.3897/zookeys.1226.138892 (PMC11833308; doi:10.3897/zookeys.1226.138892)
Supplement: XML Treatment for Stigmatophora (Bifurcistigma) longa [file zookeys.1226.138892-treatment5.xml]

<!DOCTYPE tp:taxon-treatment
  PUBLIC "-//TaxonX//DTD Taxonomic Treatment Publishing DTD v0 20100105//EN" "tax-treatment-NSO.dtd">
<tp:taxon-treatment xmlns:tp="http://www.plazi.org/taxpub"><tp:treatment-meta><kwd-group><label>Taxon classification</label><kwd>
                <named-content content-type="kingdom">Animalia</named-content>
              </kwd><kwd>
                <named-content content-type="order">Lepidoptera</named-content>
              </kwd><kwd>
                <named-content content-type="family">Erebidae</named-content>
              </kwd></kwd-group><mixed-citation publication-type="journal"><person-group><name><surname>Zhang</surname><given-names>Lu</given-names></name><name><surname>Zhao</surname><given-names>Tingting</given-names></name><name><surname>Han</surname><given-names>Huilin</given-names></name></person-group><article-title>﻿A new subgenus of <italic><tp:taxon-name><tp:taxon-name-part taxon-name-part-type="genus" reg="Stigmatophora">Stigmatophora</tp:taxon-name-part></tp:taxon-name></italic> Staudinger, 1881 (<tp:taxon-name><tp:taxon-name-part taxon-name-part-type="order">Lepidoptera</tp:taxon-name-part></tp:taxon-name>, <tp:taxon-name><tp:taxon-name-part taxon-name-part-type="family">Erebidae</tp:taxon-name-part></tp:taxon-name>, <tp:taxon-name><tp:taxon-name-part taxon-name-part-type="subfamily">Arctiinae</tp:taxon-name-part></tp:taxon-name>, <tp:taxon-name><tp:taxon-name-part taxon-name-part-type="tribe">Lithosiini</tp:taxon-name-part></tp:taxon-name>) from China, with descriptions of three new species</article-title><source>Zookeys</source><day>10</day><month>02</month><year>2025</year><volume>1226</volume><fpage>303</fpage><lpage>317</lpage><pub-id pub-id-type="doi">10.3897/zookeys.1226.138892</pub-id></mixed-citation></tp:treatment-meta><tp:nomenclature><label>﻿</label><tp:taxon-name><object-id xmlns:xlink="http://www.w3.org/1999/xlink" content-type="arpha" xlink:type="simple">B8E23132-287B-5FE4-8354-BE421D62999F</object-id><tp:taxon-name-part taxon-name-part-type="genus" reg="Stigmatophora">Stigmatophora</tp:taxon-name-part> (<tp:taxon-name-part taxon-name-part-type="subgenus" reg="Bifurcistigma">Bifurcistigma</tp:taxon-name-part>) <tp:taxon-name-part taxon-name-part-type="species" reg="longa">longa</tp:taxon-name-part><object-id xmlns:xlink="http://www.w3.org/1999/xlink" content-type="zoobank" xlink:type="simple">https://zoobank.org/599DDE26-EF3C-43CF-9098-5DCBADE8C0B4</object-id></tp:taxon-name><tp:taxon-authority>sp. nov.</tp:taxon-authority><xref ref-type="fig" rid="F1">Figs 4</xref><xref ref-type="fig" rid="F1">, 5</xref><xref ref-type="fig" rid="F2">, 17</xref><xref ref-type="fig" rid="F2">, 18 Common name. 龙痣苔蛾</xref></tp:nomenclature><tp:treatment-sec sec-type="material" id="SECID0EHBAG"><title>Material examined.</title><p><bold><italic>Holotype</italic></bold>: China • ♂; Heilongjiang, Shangzhi, Changshou, Laoyeling; 5.VIII.2009; P. Wang et.al. leg.; genit. prep. no. wp-90-1, in <abbrev xmlns:xlink="http://www.w3.org/1999/xlink" content-type="institution" xlink:title="Northeast Forestry University, Harbin, China" id="ABBRID0ESBAG" xlink:type="simple">NEFU</abbrev>.</p><fig id="F4" position="float" orientation="portrait"><object-id xmlns:xlink="http://www.w3.org/1999/xlink" content-type="doi" xlink:type="simple">10.3897/zookeys.1226.138892.figure27</object-id><object-id xmlns:xlink="http://www.w3.org/1999/xlink" content-type="arpha" xlink:type="simple">8EBD65CE-9EBE-568A-A6C2-D026D356EACF</object-id><label>Figure 27.</label><caption><p>Collecting sites of three new <italic><tp:taxon-name><tp:taxon-name-part taxon-name-part-type="genus" reg="Stigmatophora">Stigmatophora</tp:taxon-name-part></tp:taxon-name></italic> spp.</p></caption><graphic xmlns:xlink="http://www.w3.org/1999/xlink" xlink:href="zookeys-1226-303_article-138892__-g004.jpg" position="float" orientation="portrait" xlink:type="simple" id="oo_1246719.jpg"><uri content-type="original_file" xlink:type="simple">https://binary.pensoft.net/fig/1246719</uri></graphic></fig><p><bold><italic>Paratype</italic></bold>: 1♂, same data as holotype; genit. prep. no. wp-89-1, in <abbrev xmlns:xlink="http://www.w3.org/1999/xlink" content-type="institution" xlink:title="Northeast Forestry University, Harbin, China" id="ABBRID0ESCAG" xlink:type="simple">NEFU</abbrev>.</p></tp:treatment-sec><tp:treatment-sec sec-type="diagnosis" id="SECID0EXCAG"><title>Diagnosis.</title><p>This new species is highly similar to <tp:taxon-name><tp:taxon-name-part taxon-name-part-type="genus" reg="Stigmatophora">S.</tp:taxon-name-part> (<tp:taxon-name-part taxon-name-part-type="subgenus" reg="Bifurcistigma">B.</tp:taxon-name-part>) <tp:taxon-name-part taxon-name-part-type="species" reg="obraztsovi">obraztsovi</tp:taxon-name-part></tp:taxon-name> (Figs <xref ref-type="fig" rid="F1">1</xref>, <xref ref-type="fig" rid="F1">2</xref>, <xref ref-type="fig" rid="F2">13</xref>, <xref ref-type="fig" rid="F2">14</xref>, <xref ref-type="fig" rid="F3">23</xref>) and <tp:taxon-name><tp:taxon-name-part taxon-name-part-type="genus" reg="Stigmatophora">S.</tp:taxon-name-part> (<tp:taxon-name-part taxon-name-part-type="subgenus" reg="Bifurcistigma">B.</tp:taxon-name-part>) <tp:taxon-name-part taxon-name-part-type="species" reg="bucseki">bucseki</tp:taxon-name-part></tp:taxon-name> (Figs <xref ref-type="fig" rid="F1">3</xref>, <xref ref-type="fig" rid="F1">6</xref>, <xref ref-type="fig" rid="F2">15</xref>, <xref ref-type="fig" rid="F2">16</xref>, <xref ref-type="fig" rid="F3">24</xref>), but can be distinguished by the following morphological characters (details for <tp:taxon-name><tp:taxon-name-part taxon-name-part-type="genus" reg="Stigmatophora">S.</tp:taxon-name-part> (<tp:taxon-name-part taxon-name-part-type="subgenus" reg="Bifurcistigma">B.</tp:taxon-name-part>) <tp:taxon-name-part taxon-name-part-type="species" reg="obraztsovi">obraztsovi</tp:taxon-name-part></tp:taxon-name> and <tp:taxon-name><tp:taxon-name-part taxon-name-part-type="genus" reg="Stigmatophora">S.</tp:taxon-name-part> (<tp:taxon-name-part taxon-name-part-type="subgenus" reg="Bifurcistigma">B.</tp:taxon-name-part>) <tp:taxon-name-part taxon-name-part-type="species" reg="bucseki">bucseki</tp:taxon-name-part></tp:taxon-name> are in parentheses, respectively): in <tp:taxon-name><tp:taxon-name-part taxon-name-part-type="genus" reg="Stigmatophora">S.</tp:taxon-name-part> (<tp:taxon-name-part taxon-name-part-type="subgenus" reg="Bifurcistigma">B.</tp:taxon-name-part>) <tp:taxon-name-part taxon-name-part-type="species" reg="longa">longa</tp:taxon-name-part></tp:taxon-name>, band on M<sub>2</sub> not connected with costal margin (completely connected; slightly connected). In the male genitalia, ampulla sclerotized and crutch-shaped (narrow and slender; shorter and horn-shaped).</p></tp:treatment-sec><tp:treatment-sec sec-type="description" id="SECID0ENGAG"><title>Description.</title><p><bold><italic>Adults</italic></bold> (Figs <xref ref-type="fig" rid="F1">4</xref>, <xref ref-type="fig" rid="F1">5</xref>). Forewing length 9.8 mm in male. Antenna filiform. Thorax dark brown; tegula chocolate; abdomen taupe-brown, lighter on last abdominal segment. Forewing ground color brownish-black, with orange bands along costal, inner, and lower margins of cell and veins M<sub>2</sub> and Cu<sub>1</sub>; bands along M<sub>2</sub> and Cu<sub>1</sub> slightly widening toward outer margin, band along inner margin not reaching anal angle. Hindwing ground color brown, terminal line distinct, fringe brown. <bold><italic>Male genitalia</italic></bold> (Figs <xref ref-type="fig" rid="F2">17</xref>, <xref ref-type="fig" rid="F2">18</xref>). Uncus sclerotized, robust, and blunt at apex. Tegumen bell-shaped, ca 1.21 times as long as valva. Valva wide, with cucullus rounded. Costa relatively smooth, mid-region slightly concaved. Sacculus sclerotized, wide at base, tapering towards end, sacculus process hooked, separated from valva. Ampulla strongly sclerotized, elongated, crutch-shaped. Lamella centralis moderately sclerotized, extending from base of ampulla to sacculus process. Vinculum strongly sclerotized, V-shaped. Juxta with two weakly sclerotized lateral lobes, kidney-shaped. Aedeagus robust, slightly bent near vesica. Carinal plate weakly sclerotized. Vesica nearly spherical, thin membranous near base, granulated at middle, and with a row of short, distal cornuti distributed. <bold><italic>Female genitalia</italic>.</bold> Unknown.</p></tp:treatment-sec><tp:treatment-sec sec-type="Bionomics" id="SECID0EXHAG"><title>Bionomics.</title><p>The type series was collected in early August at an altitude of 1318 m in a mixed coniferous and broadleaf forest. The forest floor was covered with dense growth of shrubs and trees.</p></tp:treatment-sec><tp:treatment-sec sec-type="distribution" id="SECID0E3HAG"><title>Distribution.</title><p>China (Heilongjiang: Shangzhi) (Fig. <xref ref-type="fig" rid="F4">27</xref>).</p></tp:treatment-sec><tp:treatment-sec sec-type="etymology" id="SECID0EGIAG"><title>Etymology.</title><p>The species is named after “loong”, in honor of the current year of the Chinese zodiac, and it also represents the species collection location, Heilongjiang.</p></tp:treatment-sec><tp:treatment-sec><!--Section generated to contain objects referenced in tp:taxon-treatment.--><fig id="F1" position="float" orientation="portrait"><object-id xmlns:xlink="http://www.w3.org/1999/xlink" content-type="doi" xlink:type="simple">10.3897/zookeys.1226.138892.figures1-12</object-id><object-id xmlns:xlink="http://www.w3.org/1999/xlink" content-type="arpha" xlink:type="simple">70008952-FEA2-54FF-9270-79DA001F61AF</object-id><label>Figures 1–12.</label><caption><p>Adults of <italic><tp:taxon-name><tp:taxon-name-part taxon-name-part-type="genus" reg="Stigmatophora">Stigmatophora</tp:taxon-name-part></tp:taxon-name></italic> spp. <bold>1</bold><tp:taxon-name><tp:taxon-name-part taxon-name-part-type="genus" reg="Stigmatophora">S.</tp:taxon-name-part> (<tp:taxon-name-part taxon-name-part-type="subgenus" reg="Bifurcistigma">Bifurcistigma</tp:taxon-name-part>) <tp:taxon-name-part taxon-name-part-type="species" reg="obraztsovi">obraztsovi</tp:taxon-name-part></tp:taxon-name>, male, China (Jiangxi) <bold>2</bold> ditto, female, China (Nanling) <bold>3</bold><tp:taxon-name><tp:taxon-name-part taxon-name-part-type="genus" reg="Stigmatophora">S.</tp:taxon-name-part> (<tp:taxon-name-part taxon-name-part-type="subgenus" reg="Bifurcistigma">B.</tp:taxon-name-part>) <tp:taxon-name-part taxon-name-part-type="species" reg="bucseki">bucseki</tp:taxon-name-part></tp:taxon-name> sp. nov., male, holotype, China (Guizhou) <bold>4</bold><tp:taxon-name><tp:taxon-name-part taxon-name-part-type="genus" reg="Stigmatophora">S.</tp:taxon-name-part> (<tp:taxon-name-part taxon-name-part-type="subgenus" reg="Bifurcistigma">B.</tp:taxon-name-part>) <tp:taxon-name-part taxon-name-part-type="species" reg="longa">longa</tp:taxon-name-part></tp:taxon-name> sp. nov., male, holotype, China (Heilongjiang) <bold>5</bold> ditto, male, paratype, China (Heilongjiang) <bold>6</bold><tp:taxon-name><tp:taxon-name-part taxon-name-part-type="genus" reg="Stigmatophora">S.</tp:taxon-name-part> (<tp:taxon-name-part taxon-name-part-type="subgenus" reg="Bifurcistigma">B.</tp:taxon-name-part>) <tp:taxon-name-part taxon-name-part-type="species" reg="bucseki">bucseki</tp:taxon-name-part></tp:taxon-name> sp. nov., female, paratype, China (Guizhou) <bold>7</bold><tp:taxon-name><tp:taxon-name-part taxon-name-part-type="genus" reg="Stigmatophora">S.</tp:taxon-name-part> (<tp:taxon-name-part taxon-name-part-type="subgenus" reg="Stigmatophora">Stigmatophora</tp:taxon-name-part>) <tp:taxon-name-part taxon-name-part-type="species" reg="micans">micans</tp:taxon-name-part></tp:taxon-name>, male, Zavkhan aimak, Mongolia (after <xref ref-type="bibr" rid="B17">Volynkin et al. 2018</xref>) <bold>8</bold> ditto, female, East Siberia, Russia (after <xref ref-type="bibr" rid="B17">Volynkin et al. 2018</xref>) <bold>9</bold><tp:taxon-name><tp:taxon-name-part taxon-name-part-type="genus" reg="Stigmatophora">S.</tp:taxon-name-part> (<tp:taxon-name-part taxon-name-part-type="subgenus" reg="Pseudomiltochrista">Pseudomiltochrista</tp:taxon-name-part>) <tp:taxon-name-part taxon-name-part-type="species" reg="zolotuhini">zolotuhini</tp:taxon-name-part></tp:taxon-name>, male, India (Assam) (after <xref ref-type="bibr" rid="B17">Volynkin et al. 2018</xref>) <bold>10</bold><tp:taxon-name><tp:taxon-name-part taxon-name-part-type="genus" reg="Stigmatophora">S.</tp:taxon-name-part> (<tp:taxon-name-part taxon-name-part-type="subgenus" reg="Pseudomiltochrista">P.</tp:taxon-name-part>) <tp:taxon-name-part taxon-name-part-type="species" reg="dianensis">dianensis</tp:taxon-name-part></tp:taxon-name> sp. nov., male, holotype, China (Yunnan) <bold>11</bold> ditto, male, paratype, China (Yunnan) <bold>12</bold><tp:taxon-name><tp:taxon-name-part taxon-name-part-type="genus" reg="Stigmatophora">S.</tp:taxon-name-part> (<tp:taxon-name-part taxon-name-part-type="subgenus" reg="Pseudomiltochrista">P.</tp:taxon-name-part>) <tp:taxon-name-part taxon-name-part-type="species" reg="zolotuhini">zolotuhini</tp:taxon-name-part></tp:taxon-name>, female, holotype, Vietnam (Gia Lai) (after <xref ref-type="bibr" rid="B17">Volynkin et al. 2018</xref>). Scale bars: 1 cm.</p></caption><graphic xmlns:xlink="http://www.w3.org/1999/xlink" xlink:href="zookeys-1226-303_article-138892__-g001.jpg" position="float" orientation="portrait" xlink:type="simple" id="oo_1246716.jpg"><uri content-type="original_file" xlink:type="simple">https://binary.pensoft.net/fig/1246716</uri></graphic></fig><fig id="F2" position="float" orientation="portrait"><object-id xmlns:xlink="http://www.w3.org/1999/xlink" content-type="doi" xlink:type="simple">10.3897/zookeys.1226.138892.figures13-22</object-id><object-id xmlns:xlink="http://www.w3.org/1999/xlink" content-type="arpha" xlink:type="simple">FC1AC695-AB08-589B-B4C8-DCF28616C190</object-id><label>Figures 13–22.</label><caption><p>Male genitalia of <italic><tp:taxon-name><tp:taxon-name-part taxon-name-part-type="genus" reg="Stigmatophora">Stigmatophora</tp:taxon-name-part></tp:taxon-name></italic> spp. <bold>13</bold><tp:taxon-name><tp:taxon-name-part taxon-name-part-type="genus" reg="Stigmatophora">S.</tp:taxon-name-part> (<tp:taxon-name-part taxon-name-part-type="subgenus" reg="Bifurcistigma">Bifurcistigma</tp:taxon-name-part>) <tp:taxon-name-part taxon-name-part-type="species" reg="obraztsovi">obraztsovi</tp:taxon-name-part></tp:taxon-name>, genit. prep. no. ztt-436-1 <bold>14</bold> ditto, genit. prep. no. ztt-435-1 <bold>15</bold><tp:taxon-name><tp:taxon-name-part taxon-name-part-type="genus" reg="Stigmatophora">S.</tp:taxon-name-part> (<tp:taxon-name-part taxon-name-part-type="subgenus" reg="Bifurcistigma">B.</tp:taxon-name-part>) <tp:taxon-name-part taxon-name-part-type="species" reg="bucseki">bucseki</tp:taxon-name-part></tp:taxon-name> sp. nov., holotype, genit. prep. no. ztt-312-1 <bold>16</bold> ditto, paratype, genit. prep. no. ztt-313-1 <bold>17</bold><tp:taxon-name><tp:taxon-name-part taxon-name-part-type="genus" reg="Stigmatophora">S.</tp:taxon-name-part> (<tp:taxon-name-part taxon-name-part-type="subgenus" reg="Bifurcistigma">B.</tp:taxon-name-part>) <tp:taxon-name-part taxon-name-part-type="species" reg="longa">longa</tp:taxon-name-part></tp:taxon-name> sp. nov., holotype, genit. prep. no. wp-90-1 <bold>18</bold> ditto, paratype, genit. prep. no. wp-89-1 <bold>19</bold><tp:taxon-name><tp:taxon-name-part taxon-name-part-type="genus" reg="Stigmatophora">S.</tp:taxon-name-part> (<tp:taxon-name-part taxon-name-part-type="subgenus" reg="Stigmatophora">Stigmatophora</tp:taxon-name-part>) <tp:taxon-name-part taxon-name-part-type="species" reg="micans">micans</tp:taxon-name-part></tp:taxon-name> (after <xref ref-type="bibr" rid="B17">Volynkin et al. 2018</xref>) <bold>20</bold><tp:taxon-name><tp:taxon-name-part taxon-name-part-type="genus" reg="Stigmatophora">S.</tp:taxon-name-part> (<tp:taxon-name-part taxon-name-part-type="subgenus" reg="Pseudomiltochrista">Pseudomiltochrista</tp:taxon-name-part>) <tp:taxon-name-part taxon-name-part-type="species" reg="zolotuhini">zolotuhini</tp:taxon-name-part></tp:taxon-name> (after <xref ref-type="bibr" rid="B17">Volynkin et al. 2018</xref>) <bold>21</bold><tp:taxon-name><tp:taxon-name-part taxon-name-part-type="genus" reg="Stigmatophora">S.</tp:taxon-name-part> (<tp:taxon-name-part taxon-name-part-type="subgenus" reg="Pseudomiltochrista">P.</tp:taxon-name-part>) <tp:taxon-name-part taxon-name-part-type="species" reg="dianensis">dianensis</tp:taxon-name-part></tp:taxon-name> sp. nov., holotype, genit. prep. no. ztt-391-1 <bold>22</bold> ditto, paratype, genit. prep. no. ztt-390-1. Scale bars: 1 mm.</p></caption><graphic xmlns:xlink="http://www.w3.org/1999/xlink" xlink:href="zookeys-1226-303_article-138892__-g002.jpg" position="float" orientation="portrait" xlink:type="simple" id="oo_1246717.jpg"><uri content-type="original_file" xlink:type="simple">https://binary.pensoft.net/fig/1246717</uri></graphic></fig><fig id="F3" position="float" orientation="portrait"><object-id xmlns:xlink="http://www.w3.org/1999/xlink" content-type="doi" xlink:type="simple">10.3897/zookeys.1226.138892.figures23-26</object-id><object-id xmlns:xlink="http://www.w3.org/1999/xlink" content-type="arpha" xlink:type="simple">A1D6A907-0CE6-5A3C-AC70-94E4EC06268A</object-id><label>Figures 23–26.</label><caption><p>Female genitalia of <italic><tp:taxon-name><tp:taxon-name-part taxon-name-part-type="genus" reg="Stigmatophora">Stigmatophora</tp:taxon-name-part></tp:taxon-name></italic> spp. <bold>23</bold><tp:taxon-name><tp:taxon-name-part taxon-name-part-type="genus" reg="Stigmatophora">S.</tp:taxon-name-part> (<tp:taxon-name-part taxon-name-part-type="subgenus" reg="Bifurcistigma">Bifurcistigma</tp:taxon-name-part>) <tp:taxon-name-part taxon-name-part-type="species" reg="obraztsovi">obraztsovi</tp:taxon-name-part></tp:taxon-name>, genit. prep. no. NSMT-4743 <bold>24</bold><tp:taxon-name><tp:taxon-name-part taxon-name-part-type="genus" reg="Stigmatophora">S.</tp:taxon-name-part> (<tp:taxon-name-part taxon-name-part-type="subgenus" reg="Bifurcistigma">Bifurcistigma</tp:taxon-name-part>) <tp:taxon-name-part taxon-name-part-type="species" reg="bucseki">bucseki</tp:taxon-name-part></tp:taxon-name> sp. nov., paratype, genit. prep. no. ztt-397-2 <bold>25</bold><tp:taxon-name><tp:taxon-name-part taxon-name-part-type="genus" reg="Stigmatophora">S.</tp:taxon-name-part> (<tp:taxon-name-part taxon-name-part-type="subgenus" reg="Bifurcistigma">Bifurcistigma</tp:taxon-name-part>) <tp:taxon-name-part taxon-name-part-type="species" reg="micans">micans</tp:taxon-name-part></tp:taxon-name> (after <xref ref-type="bibr" rid="B17">Volynkin et al. 2018</xref>) <bold>26</bold><tp:taxon-name><tp:taxon-name-part taxon-name-part-type="genus" reg="Stigmatophora">S.</tp:taxon-name-part> (<tp:taxon-name-part taxon-name-part-type="subgenus" reg="Pseudomiltochrista">Pseudomiltochrista</tp:taxon-name-part>) <tp:taxon-name-part taxon-name-part-type="species" reg="zolotuhini">zolotuhini</tp:taxon-name-part></tp:taxon-name> (after <xref ref-type="bibr" rid="B17">Volynkin et al. 2018</xref>). Scale bar: 1 mm.</p></caption><graphic xmlns:xlink="http://www.w3.org/1999/xlink" xlink:href="zookeys-1226-303_article-138892__-g003.jpg" position="float" orientation="portrait" xlink:type="simple" id="oo_1246718.jpg"><uri content-type="original_file" xlink:type="simple">https://binary.pensoft.net/fig/1246718</uri></graphic></fig></tp:treatment-sec><ref-list><ref id="B17"><mixed-citation xmlns:xlink="http://www.w3.org/1999/xlink" xlink:type="simple"><person-group><name name-style="western"><surname>Volynkin</surname><given-names>AV</given-names></name><name name-style="western"><surname>Dubatolov</surname><given-names>VV</given-names></name><name name-style="western"><surname>Kishida</surname><given-names>Y</given-names></name></person-group> (<year>2018</year>) <article-title>On the taxonomy of the genera <italic><tp:taxon-name><tp:taxon-name-part taxon-name-part-type="genus">Planovalvata</tp:taxon-name-part></tp:taxon-name></italic> Dubatolov &amp; Kishida, <italic><tp:taxon-name><tp:taxon-name-part taxon-name-part-type="genus">Stigmatophora</tp:taxon-name-part></tp:taxon-name></italic> Staudinger and <italic><tp:taxon-name><tp:taxon-name-part taxon-name-part-type="genus">Pseudomiltochrista</tp:taxon-name-part></tp:taxon-name></italic> Dubatolov &amp; Bucsek, with description of one new species (<tp:taxon-name><tp:taxon-name-part taxon-name-part-type="order">Lepidoptera</tp:taxon-name-part></tp:taxon-name>, <tp:taxon-name><tp:taxon-name-part taxon-name-part-type="family">Erebidae</tp:taxon-name-part></tp:taxon-name>, <tp:taxon-name><tp:taxon-name-part taxon-name-part-type="subfamily">Arctiinae</tp:taxon-name-part></tp:taxon-name>, <tp:taxon-name><tp:taxon-name-part taxon-name-part-type="tribe">Lithosiini</tp:taxon-name-part></tp:taxon-name>).</article-title><source>Zootaxa</source><volume>4394</volume>: <fpage>128</fpage>–<lpage>136</lpage>. <ext-link xlink:href="10.11646/zootaxa.4394.1.7" ext-link-type="doi" xlink:type="simple">https://doi.org/10.11646/zootaxa.4394.1.7</ext-link></mixed-citation></ref></ref-list></tp:taxon-treatment>
