# Supplementary material for: ﻿A new subgenus of Stigmatophora Staudinger, 1881 (Lepidoptera, Erebidae, Arctiinae, Lithosiini) from China, with descriptions of three new species
Source: Zookeys. 2025 Feb 10;1226:303–17. doi: 10.3897/zookeys.1226.138892 (PMC11833308; doi:10.3897/zookeys.1226.138892)
Supplement: XML Treatment for Subgenus Pseudomiltochrista [file zookeys.1226.138892-treatment6.xml]

<!DOCTYPE tp:taxon-treatment
  PUBLIC "-//TaxonX//DTD Taxonomic Treatment Publishing DTD v0 20100105//EN" "tax-treatment-NSO.dtd">
<tp:taxon-treatment xmlns:tp="http://www.plazi.org/taxpub"><tp:treatment-meta><kwd-group><label>Taxon classification</label><kwd>
                <named-content content-type="kingdom">Animalia</named-content>
              </kwd><kwd>
                <named-content content-type="order">Lepidoptera</named-content>
              </kwd><kwd>
                <named-content content-type="family">Erebidae</named-content>
              </kwd></kwd-group><mixed-citation publication-type="journal"><person-group><name><surname>Zhang</surname><given-names>Lu</given-names></name><name><surname>Zhao</surname><given-names>Tingting</given-names></name><name><surname>Han</surname><given-names>Huilin</given-names></name></person-group><article-title>﻿A new subgenus of <italic><tp:taxon-name><tp:taxon-name-part taxon-name-part-type="genus" reg="Stigmatophora">Stigmatophora</tp:taxon-name-part></tp:taxon-name></italic> Staudinger, 1881 (<tp:taxon-name><tp:taxon-name-part taxon-name-part-type="order">Lepidoptera</tp:taxon-name-part></tp:taxon-name>, <tp:taxon-name><tp:taxon-name-part taxon-name-part-type="family">Erebidae</tp:taxon-name-part></tp:taxon-name>, <tp:taxon-name><tp:taxon-name-part taxon-name-part-type="subfamily">Arctiinae</tp:taxon-name-part></tp:taxon-name>, <tp:taxon-name><tp:taxon-name-part taxon-name-part-type="tribe">Lithosiini</tp:taxon-name-part></tp:taxon-name>) from China, with descriptions of three new species</article-title><source>Zookeys</source><day>10</day><month>02</month><year>2025</year><volume>1226</volume><fpage>303</fpage><lpage>317</lpage><pub-id pub-id-type="doi">10.3897/zookeys.1226.138892</pub-id></mixed-citation></tp:treatment-meta><tp:nomenclature><label>﻿</label><tp:taxon-name>
              <object-id xmlns:xlink="http://www.w3.org/1999/xlink" content-type="arpha" xlink:type="simple">B4576873-F46D-561D-863D-A6090226BA59</object-id>
              <tp:taxon-name-part taxon-name-part-type="infraspecific-rank">Subgenus</tp:taxon-name-part>
              <tp:taxon-name-part taxon-name-part-type="subgenus" reg="Pseudomiltochrista">Pseudomiltochrista</tp:taxon-name-part>
            </tp:taxon-name><tp:taxon-authority>Dubatolov &amp; Bucsek, 2016</tp:taxon-authority><tp:nomenclature-citation-list><tp:nomenclature-citation><tp:taxon-name>
                  <tp:taxon-name-part taxon-name-part-type="genus" reg="Pseudomiltochrista">Pseudomiltochrista</tp:taxon-name-part>
                </tp:taxon-name><comment>Dubatolov &amp; Bucsek, 2016: 233.</comment></tp:nomenclature-citation></tp:nomenclature-citation-list></tp:nomenclature><tp:treatment-sec sec-type="TS" id="SECID0EZJAG"><title><abbrev xmlns:xlink="http://www.w3.org/1999/xlink" xlink:title="type species" id="ABBRID0E5JAG" xlink:type="simple">TS</abbrev>.</title><p><italic><tp:taxon-name><tp:taxon-name-part taxon-name-part-type="genus" reg="Pseudomiltochrista">Pseudomiltochrista</tp:taxon-name-part><tp:taxon-name-part taxon-name-part-type="species" reg="zolotuhini">zolotuhini</tp:taxon-name-part></tp:taxon-name></italic> Dubatolov &amp; Bucsek, 2016, by original designation.</p></tp:treatment-sec><tp:treatment-sec sec-type="TL" id="SECID0EPKAG"><title><abbrev xmlns:xlink="http://www.w3.org/1999/xlink" xlink:title="type locality" id="ABBRID0EUKAG" xlink:type="simple">TL</abbrev>.</title><p>Central Vietnam, Gia Lai Prov., K’ Bang Distr., Dak Roong Comm., vill. [age] Kon Loc, Kon Ka Kinh NP [National Park], <named-content xmlns:xlink="http://www.w3.org/1999/xlink" content-type="dwc:verbatimCoordinates" xlink:type="simple"><named-content content-type="geo-json" specific-use="{&#34;type&#34;:&#34;Point&#34;,&#34;coordinates&#34;:[108.651033,14.710033]}" id="NCID0E4KAG" xlink:type="simple">14°42.602'N, 108°39.062'E</named-content></named-content>, 1050 m.</p></tp:treatment-sec></tp:taxon-treatment>
