# Supplementary material for: ﻿A new subgenus of Stigmatophora Staudinger, 1881 (Lepidoptera, Erebidae, Arctiinae, Lithosiini) from China, with descriptions of three new species
Source: Zookeys. 2025 Feb 10;1226:303–17. doi: 10.3897/zookeys.1226.138892 (PMC11833308; doi:10.3897/zookeys.1226.138892)
Supplement: XML Treatment for Stigmatophora (Pseudomiltochrista) dianensis [file zookeys.1226.138892-treatment7.xml]

<!DOCTYPE tp:taxon-treatment
  PUBLIC "-//TaxonX//DTD Taxonomic Treatment Publishing DTD v0 20100105//EN" "tax-treatment-NSO.dtd">
<tp:taxon-treatment xmlns:tp="http://www.plazi.org/taxpub"><tp:treatment-meta><kwd-group><label>Taxon classification</label><kwd>
                <named-content content-type="kingdom">Animalia</named-content>
              </kwd><kwd>
                <named-content content-type="order">Lepidoptera</named-content>
              </kwd><kwd>
                <named-content content-type="family">Erebidae</named-content>
              </kwd></kwd-group><mixed-citation publication-type="journal"><person-group><name><surname>Zhang</surname><given-names>Lu</given-names></name><name><surname>Zhao</surname><given-names>Tingting</given-names></name><name><surname>Han</surname><given-names>Huilin</given-names></name></person-group><article-title>﻿A new subgenus of <italic><tp:taxon-name><tp:taxon-name-part taxon-name-part-type="genus" reg="Stigmatophora">Stigmatophora</tp:taxon-name-part></tp:taxon-name></italic> Staudinger, 1881 (<tp:taxon-name><tp:taxon-name-part taxon-name-part-type="order">Lepidoptera</tp:taxon-name-part></tp:taxon-name>, <tp:taxon-name><tp:taxon-name-part taxon-name-part-type="family">Erebidae</tp:taxon-name-part></tp:taxon-name>, <tp:taxon-name><tp:taxon-name-part taxon-name-part-type="subfamily">Arctiinae</tp:taxon-name-part></tp:taxon-name>, <tp:taxon-name><tp:taxon-name-part taxon-name-part-type="tribe">Lithosiini</tp:taxon-name-part></tp:taxon-name>) from China, with descriptions of three new species</article-title><source>Zookeys</source><day>10</day><month>02</month><year>2025</year><volume>1226</volume><fpage>303</fpage><lpage>317</lpage><pub-id pub-id-type="doi">10.3897/zookeys.1226.138892</pub-id></mixed-citation></tp:treatment-meta><tp:nomenclature><label>﻿</label><tp:taxon-name><object-id xmlns:xlink="http://www.w3.org/1999/xlink" content-type="arpha" xlink:type="simple">C276C370-1115-520F-BD6F-B82A43BFF441</object-id><tp:taxon-name-part taxon-name-part-type="genus" reg="Stigmatophora">Stigmatophora</tp:taxon-name-part> (<tp:taxon-name-part taxon-name-part-type="subgenus" reg="Pseudomiltochrista">Pseudomiltochrista</tp:taxon-name-part>) <tp:taxon-name-part taxon-name-part-type="species" reg="dianensis">dianensis</tp:taxon-name-part><object-id xmlns:xlink="http://www.w3.org/1999/xlink" content-type="zoobank" xlink:type="simple">https://zoobank.org/1BF307C4-3F94-4FE1-A43D-57FF285D439B</object-id></tp:taxon-name><tp:taxon-authority>sp. nov.</tp:taxon-authority><xref ref-type="fig" rid="F1">Figs 10</xref><xref ref-type="fig" rid="F1">, 11</xref><xref ref-type="fig" rid="F2">, 21</xref><xref ref-type="fig" rid="F2">, 22 Common name. 云南痣苔蛾</xref></tp:nomenclature><tp:treatment-sec sec-type="material" id="SECID0EHNAG"><title>Material examined.</title><p><bold><italic>Holotype</italic></bold>: China • ♂; Yunnan, Pu’ er, Simao, Manxieba; 3.VIII.2018; H. L. Han et. al. leg.; genit. prep. no. ztt-391-1; in <abbrev xmlns:xlink="http://www.w3.org/1999/xlink" content-type="institution" xlink:title="Northeast Forestry University, Harbin, China" id="ABBRID0ESNAG" xlink:type="simple">NEFU</abbrev>.</p><p><bold><italic>Paratypes</italic></bold>: 1♂, same data as holotype; genit. prep. no. ztt-390-1 • 1♂, Yunnan, Xishuangbanna, Jinghong, Mengyang, Wild Elephant Valley; 4−5.VIII.2018; H. L. Han et. al. leg., genit. prep. no. ztt-321-1, in <abbrev xmlns:xlink="http://www.w3.org/1999/xlink" content-type="institution" xlink:title="Northeast Forestry University, Harbin, China" id="ABBRID0E5NAG" xlink:type="simple">NEFU</abbrev>.</p></tp:treatment-sec><tp:treatment-sec sec-type="diagnosis" id="SECID0EDOAG"><title>Diagnosis.</title><p>The new species is similar to <tp:taxon-name><tp:taxon-name-part taxon-name-part-type="genus" reg="Stigmatophora">S.</tp:taxon-name-part> (<tp:taxon-name-part taxon-name-part-type="subgenus" reg="Pseudomiltochrista">P.</tp:taxon-name-part>) <tp:taxon-name-part taxon-name-part-type="species" reg="zolotuhini">zolotuhini</tp:taxon-name-part></tp:taxon-name> (Figs <xref ref-type="fig" rid="F1">9</xref>, <xref ref-type="fig" rid="F1">12</xref>, <xref ref-type="fig" rid="F2">20</xref>, <xref ref-type="fig" rid="F3">26</xref>), but it can be separated by the following morphological characters (details for <tp:taxon-name><tp:taxon-name-part taxon-name-part-type="genus" reg="Stigmatophora">S.</tp:taxon-name-part> (<tp:taxon-name-part taxon-name-part-type="subgenus" reg="Pseudomiltochrista">P.</tp:taxon-name-part>) <tp:taxon-name-part taxon-name-part-type="species" reg="zolotuhini">zolotuhini</tp:taxon-name-part></tp:taxon-name> are in parentheses): in <tp:taxon-name><tp:taxon-name-part taxon-name-part-type="genus" reg="Stigmatophora">S.</tp:taxon-name-part> (<tp:taxon-name-part taxon-name-part-type="subgenus" reg="Pseudomiltochrista">P.</tp:taxon-name-part>) <tp:taxon-name-part taxon-name-part-type="species" reg="dianensis">dianensis</tp:taxon-name-part></tp:taxon-name>, forewing 8 mm long, ovoid, costal and outer margins more arched (10 mm, slightly narrow, smooth). In the male genitalia, uncus short and spindle-shaped (long and slender); apex of apical sacculus process hook-shaped (bluntly finger-shaped); harpe elongate conical, moderately sclerotized, covered with short setae (crest-like, weakly sclerotized); juxta with a flat triangular dorsal process (with a clavate dorsal process); and vesica elongate (fist-shaped, with multiple diverticula).</p></tp:treatment-sec><tp:treatment-sec sec-type="description" id="SECID0EDQAG"><title>Description.</title><p><bold><italic>Adults</italic></bold> (Figs <xref ref-type="fig" rid="F1">10</xref>, <xref ref-type="fig" rid="F1">11</xref>). Forewing length 8.7 mm in males. Head, patagium, tegula, and thorax dark yellow, with rose veins; antenna filiform, yellow; thorax yellow-brown; abdomen pale yellow. Forewing ovoid, costal and outer margins more arched, with yellow ground color and rose veins, with irregular submarginal line and medial curved spots. Rose-colored pattern completely reaches outer margin. Hindwing pale yellow, scattered with rosy tint. <bold><italic>Male genitalia</italic></bold> (Figs <xref ref-type="fig" rid="F2">21</xref>, <xref ref-type="fig" rid="F2">22</xref>). Uncus robust, rhombic, with bristle. Tegumen membranous, triangular. Valva narrow and symmetrical; costa membranous and smooth; cucullus rather sharp, covered with rough hairs. Sacculus sclerotized, wide at base, gradually narrowing toward apex, with a strongly sclerotized medial process, sharkfin-shaped, directed downwards. Harpe elongate conical, moderately sclerotized, covered with short setae. Vinculum moderately sclerotized, thick, U-shaped. Juxta flat, with a triangular dorsal process. Aedeagus slender tubular, with swollen caecum. Vesica elongate; central region covered with small graniculi and a cluster of cornuti. <bold><italic>Female genitalia</italic>.</bold> Unknown.</p></tp:treatment-sec><tp:treatment-sec sec-type="Bionomics" id="SECID0EFRAG"><title>Bionomics.</title><p>Wild Elephant Valley in Xishuangbanna is within the Mengyangzi Protection Area of the Xishuangbanna National Nature Reserve. It is north of Jinghong City and flanked by the Lancang River to the west and the Xiaohei River to the east. The terrain comprises low hills and mountain basins. The valley has abundant natural resources, harboring tropical rainforests, South Asian tropical evergreen broadleaf forests, and a diverse array of rare flora and fauna. Specimens were collected in a dense broadleaf forest covered with ferns.</p></tp:treatment-sec><tp:treatment-sec sec-type="distribution" id="SECID0EKRAG"><title>Distribution.</title><p>China (Yunnan: Pu’ er, Xishuangbanna) (Fig. <xref ref-type="fig" rid="F4">27</xref>).</p></tp:treatment-sec><tp:treatment-sec sec-type="etymology" id="SECID0EURAG"><title>Etymology.</title><p>The species name “dian” is derived from the Chinese character “滇” (Diān), which is the abbreviation for Yunnan Province.</p></tp:treatment-sec><tp:treatment-sec><!--Section generated to contain objects referenced in tp:taxon-treatment.--><fig id="F1" position="float" orientation="portrait"><object-id xmlns:xlink="http://www.w3.org/1999/xlink" content-type="doi" xlink:type="simple">10.3897/zookeys.1226.138892.figures1-12</object-id><object-id xmlns:xlink="http://www.w3.org/1999/xlink" content-type="arpha" xlink:type="simple">70008952-FEA2-54FF-9270-79DA001F61AF</object-id><label>Figures 1–12.</label><caption><p>Adults of <italic><tp:taxon-name><tp:taxon-name-part taxon-name-part-type="genus" reg="Stigmatophora">Stigmatophora</tp:taxon-name-part></tp:taxon-name></italic> spp. <bold>1</bold><tp:taxon-name><tp:taxon-name-part taxon-name-part-type="genus" reg="Stigmatophora">S.</tp:taxon-name-part> (<tp:taxon-name-part taxon-name-part-type="subgenus" reg="Bifurcistigma">Bifurcistigma</tp:taxon-name-part>) <tp:taxon-name-part taxon-name-part-type="species" reg="obraztsovi">obraztsovi</tp:taxon-name-part></tp:taxon-name>, male, China (Jiangxi) <bold>2</bold> ditto, female, China (Nanling) <bold>3</bold><tp:taxon-name><tp:taxon-name-part taxon-name-part-type="genus" reg="Stigmatophora">S.</tp:taxon-name-part> (<tp:taxon-name-part taxon-name-part-type="subgenus" reg="Bifurcistigma">B.</tp:taxon-name-part>) <tp:taxon-name-part taxon-name-part-type="species" reg="bucseki">bucseki</tp:taxon-name-part></tp:taxon-name> sp. nov., male, holotype, China (Guizhou) <bold>4</bold><tp:taxon-name><tp:taxon-name-part taxon-name-part-type="genus" reg="Stigmatophora">S.</tp:taxon-name-part> (<tp:taxon-name-part taxon-name-part-type="subgenus" reg="Bifurcistigma">B.</tp:taxon-name-part>) <tp:taxon-name-part taxon-name-part-type="species" reg="longa">longa</tp:taxon-name-part></tp:taxon-name> sp. nov., male, holotype, China (Heilongjiang) <bold>5</bold> ditto, male, paratype, China (Heilongjiang) <bold>6</bold><tp:taxon-name><tp:taxon-name-part taxon-name-part-type="genus" reg="Stigmatophora">S.</tp:taxon-name-part> (<tp:taxon-name-part taxon-name-part-type="subgenus" reg="Bifurcistigma">B.</tp:taxon-name-part>) <tp:taxon-name-part taxon-name-part-type="species" reg="bucseki">bucseki</tp:taxon-name-part></tp:taxon-name> sp. nov., female, paratype, China (Guizhou) <bold>7</bold><tp:taxon-name><tp:taxon-name-part taxon-name-part-type="genus" reg="Stigmatophora">S.</tp:taxon-name-part> (<tp:taxon-name-part taxon-name-part-type="subgenus" reg="Stigmatophora">Stigmatophora</tp:taxon-name-part>) <tp:taxon-name-part taxon-name-part-type="species" reg="micans">micans</tp:taxon-name-part></tp:taxon-name>, male, Zavkhan aimak, Mongolia (after <xref ref-type="bibr" rid="B17">Volynkin et al. 2018</xref>) <bold>8</bold> ditto, female, East Siberia, Russia (after <xref ref-type="bibr" rid="B17">Volynkin et al. 2018</xref>) <bold>9</bold><tp:taxon-name><tp:taxon-name-part taxon-name-part-type="genus" reg="Stigmatophora">S.</tp:taxon-name-part> (<tp:taxon-name-part taxon-name-part-type="subgenus" reg="Pseudomiltochrista">Pseudomiltochrista</tp:taxon-name-part>) <tp:taxon-name-part taxon-name-part-type="species" reg="zolotuhini">zolotuhini</tp:taxon-name-part></tp:taxon-name>, male, India (Assam) (after <xref ref-type="bibr" rid="B17">Volynkin et al. 2018</xref>) <bold>10</bold><tp:taxon-name><tp:taxon-name-part taxon-name-part-type="genus" reg="Stigmatophora">S.</tp:taxon-name-part> (<tp:taxon-name-part taxon-name-part-type="subgenus" reg="Pseudomiltochrista">P.</tp:taxon-name-part>) <tp:taxon-name-part taxon-name-part-type="species" reg="dianensis">dianensis</tp:taxon-name-part></tp:taxon-name> sp. nov., male, holotype, China (Yunnan) <bold>11</bold> ditto, male, paratype, China (Yunnan) <bold>12</bold><tp:taxon-name><tp:taxon-name-part taxon-name-part-type="genus" reg="Stigmatophora">S.</tp:taxon-name-part> (<tp:taxon-name-part taxon-name-part-type="subgenus" reg="Pseudomiltochrista">P.</tp:taxon-name-part>) <tp:taxon-name-part taxon-name-part-type="species" reg="zolotuhini">zolotuhini</tp:taxon-name-part></tp:taxon-name>, female, holotype, Vietnam (Gia Lai) (after <xref ref-type="bibr" rid="B17">Volynkin et al. 2018</xref>). Scale bars: 1 cm.</p></caption><graphic xmlns:xlink="http://www.w3.org/1999/xlink" xlink:href="zookeys-1226-303_article-138892__-g001.jpg" position="float" orientation="portrait" xlink:type="simple" id="oo_1246716.jpg"><uri content-type="original_file" xlink:type="simple">https://binary.pensoft.net/fig/1246716</uri></graphic></fig><fig id="F2" position="float" orientation="portrait"><object-id xmlns:xlink="http://www.w3.org/1999/xlink" content-type="doi" xlink:type="simple">10.3897/zookeys.1226.138892.figures13-22</object-id><object-id xmlns:xlink="http://www.w3.org/1999/xlink" content-type="arpha" xlink:type="simple">FC1AC695-AB08-589B-B4C8-DCF28616C190</object-id><label>Figures 13–22.</label><caption><p>Male genitalia of <italic><tp:taxon-name><tp:taxon-name-part taxon-name-part-type="genus" reg="Stigmatophora">Stigmatophora</tp:taxon-name-part></tp:taxon-name></italic> spp. <bold>13</bold><tp:taxon-name><tp:taxon-name-part taxon-name-part-type="genus" reg="Stigmatophora">S.</tp:taxon-name-part> (<tp:taxon-name-part taxon-name-part-type="subgenus" reg="Bifurcistigma">Bifurcistigma</tp:taxon-name-part>) <tp:taxon-name-part taxon-name-part-type="species" reg="obraztsovi">obraztsovi</tp:taxon-name-part></tp:taxon-name>, genit. prep. no. ztt-436-1 <bold>14</bold> ditto, genit. prep. no. ztt-435-1 <bold>15</bold><tp:taxon-name><tp:taxon-name-part taxon-name-part-type="genus" reg="Stigmatophora">S.</tp:taxon-name-part> (<tp:taxon-name-part taxon-name-part-type="subgenus" reg="Bifurcistigma">B.</tp:taxon-name-part>) <tp:taxon-name-part taxon-name-part-type="species" reg="bucseki">bucseki</tp:taxon-name-part></tp:taxon-name> sp. nov., holotype, genit. prep. no. ztt-312-1 <bold>16</bold> ditto, paratype, genit. prep. no. ztt-313-1 <bold>17</bold><tp:taxon-name><tp:taxon-name-part taxon-name-part-type="genus" reg="Stigmatophora">S.</tp:taxon-name-part> (<tp:taxon-name-part taxon-name-part-type="subgenus" reg="Bifurcistigma">B.</tp:taxon-name-part>) <tp:taxon-name-part taxon-name-part-type="species" reg="longa">longa</tp:taxon-name-part></tp:taxon-name> sp. nov., holotype, genit. prep. no. wp-90-1 <bold>18</bold> ditto, paratype, genit. prep. no. wp-89-1 <bold>19</bold><tp:taxon-name><tp:taxon-name-part taxon-name-part-type="genus" reg="Stigmatophora">S.</tp:taxon-name-part> (<tp:taxon-name-part taxon-name-part-type="subgenus" reg="Stigmatophora">Stigmatophora</tp:taxon-name-part>) <tp:taxon-name-part taxon-name-part-type="species" reg="micans">micans</tp:taxon-name-part></tp:taxon-name> (after <xref ref-type="bibr" rid="B17">Volynkin et al. 2018</xref>) <bold>20</bold><tp:taxon-name><tp:taxon-name-part taxon-name-part-type="genus" reg="Stigmatophora">S.</tp:taxon-name-part> (<tp:taxon-name-part taxon-name-part-type="subgenus" reg="Pseudomiltochrista">Pseudomiltochrista</tp:taxon-name-part>) <tp:taxon-name-part taxon-name-part-type="species" reg="zolotuhini">zolotuhini</tp:taxon-name-part></tp:taxon-name> (after <xref ref-type="bibr" rid="B17">Volynkin et al. 2018</xref>) <bold>21</bold><tp:taxon-name><tp:taxon-name-part taxon-name-part-type="genus" reg="Stigmatophora">S.</tp:taxon-name-part> (<tp:taxon-name-part taxon-name-part-type="subgenus" reg="Pseudomiltochrista">P.</tp:taxon-name-part>) <tp:taxon-name-part taxon-name-part-type="species" reg="dianensis">dianensis</tp:taxon-name-part></tp:taxon-name> sp. nov., holotype, genit. prep. no. ztt-391-1 <bold>22</bold> ditto, paratype, genit. prep. no. ztt-390-1. Scale bars: 1 mm.</p></caption><graphic xmlns:xlink="http://www.w3.org/1999/xlink" xlink:href="zookeys-1226-303_article-138892__-g002.jpg" position="float" orientation="portrait" xlink:type="simple" id="oo_1246717.jpg"><uri content-type="original_file" xlink:type="simple">https://binary.pensoft.net/fig/1246717</uri></graphic></fig><fig id="F3" position="float" orientation="portrait"><object-id xmlns:xlink="http://www.w3.org/1999/xlink" content-type="doi" xlink:type="simple">10.3897/zookeys.1226.138892.figures23-26</object-id><object-id xmlns:xlink="http://www.w3.org/1999/xlink" content-type="arpha" xlink:type="simple">A1D6A907-0CE6-5A3C-AC70-94E4EC06268A</object-id><label>Figures 23–26.</label><caption><p>Female genitalia of <italic><tp:taxon-name><tp:taxon-name-part taxon-name-part-type="genus" reg="Stigmatophora">Stigmatophora</tp:taxon-name-part></tp:taxon-name></italic> spp. <bold>23</bold><tp:taxon-name><tp:taxon-name-part taxon-name-part-type="genus" reg="Stigmatophora">S.</tp:taxon-name-part> (<tp:taxon-name-part taxon-name-part-type="subgenus" reg="Bifurcistigma">Bifurcistigma</tp:taxon-name-part>) <tp:taxon-name-part taxon-name-part-type="species" reg="obraztsovi">obraztsovi</tp:taxon-name-part></tp:taxon-name>, genit. prep. no. NSMT-4743 <bold>24</bold><tp:taxon-name><tp:taxon-name-part taxon-name-part-type="genus" reg="Stigmatophora">S.</tp:taxon-name-part> (<tp:taxon-name-part taxon-name-part-type="subgenus" reg="Bifurcistigma">Bifurcistigma</tp:taxon-name-part>) <tp:taxon-name-part taxon-name-part-type="species" reg="bucseki">bucseki</tp:taxon-name-part></tp:taxon-name> sp. nov., paratype, genit. prep. no. ztt-397-2 <bold>25</bold><tp:taxon-name><tp:taxon-name-part taxon-name-part-type="genus" reg="Stigmatophora">S.</tp:taxon-name-part> (<tp:taxon-name-part taxon-name-part-type="subgenus" reg="Bifurcistigma">Bifurcistigma</tp:taxon-name-part>) <tp:taxon-name-part taxon-name-part-type="species" reg="micans">micans</tp:taxon-name-part></tp:taxon-name> (after <xref ref-type="bibr" rid="B17">Volynkin et al. 2018</xref>) <bold>26</bold><tp:taxon-name><tp:taxon-name-part taxon-name-part-type="genus" reg="Stigmatophora">S.</tp:taxon-name-part> (<tp:taxon-name-part taxon-name-part-type="subgenus" reg="Pseudomiltochrista">Pseudomiltochrista</tp:taxon-name-part>) <tp:taxon-name-part taxon-name-part-type="species" reg="zolotuhini">zolotuhini</tp:taxon-name-part></tp:taxon-name> (after <xref ref-type="bibr" rid="B17">Volynkin et al. 2018</xref>). Scale bar: 1 mm.</p></caption><graphic xmlns:xlink="http://www.w3.org/1999/xlink" xlink:href="zookeys-1226-303_article-138892__-g003.jpg" position="float" orientation="portrait" xlink:type="simple" id="oo_1246718.jpg"><uri content-type="original_file" xlink:type="simple">https://binary.pensoft.net/fig/1246718</uri></graphic></fig><fig id="F4" position="float" orientation="portrait"><object-id xmlns:xlink="http://www.w3.org/1999/xlink" content-type="doi" xlink:type="simple">10.3897/zookeys.1226.138892.figure27</object-id><object-id xmlns:xlink="http://www.w3.org/1999/xlink" content-type="arpha" xlink:type="simple">8EBD65CE-9EBE-568A-A6C2-D026D356EACF</object-id><label>Figure 27.</label><caption><p>Collecting sites of three new <italic><tp:taxon-name><tp:taxon-name-part taxon-name-part-type="genus" reg="Stigmatophora">Stigmatophora</tp:taxon-name-part></tp:taxon-name></italic> spp.</p></caption><graphic xmlns:xlink="http://www.w3.org/1999/xlink" xlink:href="zookeys-1226-303_article-138892__-g004.jpg" position="float" orientation="portrait" xlink:type="simple" id="oo_1246719.jpg"><uri content-type="original_file" xlink:type="simple">https://binary.pensoft.net/fig/1246719</uri></graphic></fig></tp:treatment-sec><ref-list><ref id="B17"><mixed-citation xmlns:xlink="http://www.w3.org/1999/xlink" xlink:type="simple"><person-group><name name-style="western"><surname>Volynkin</surname><given-names>AV</given-names></name><name name-style="western"><surname>Dubatolov</surname><given-names>VV</given-names></name><name name-style="western"><surname>Kishida</surname><given-names>Y</given-names></name></person-group> (<year>2018</year>) <article-title>On the taxonomy of the genera <italic><tp:taxon-name><tp:taxon-name-part taxon-name-part-type="genus">Planovalvata</tp:taxon-name-part></tp:taxon-name></italic> Dubatolov &amp; Kishida, <italic><tp:taxon-name><tp:taxon-name-part taxon-name-part-type="genus">Stigmatophora</tp:taxon-name-part></tp:taxon-name></italic> Staudinger and <italic><tp:taxon-name><tp:taxon-name-part taxon-name-part-type="genus">Pseudomiltochrista</tp:taxon-name-part></tp:taxon-name></italic> Dubatolov &amp; Bucsek, with description of one new species (<tp:taxon-name><tp:taxon-name-part taxon-name-part-type="order">Lepidoptera</tp:taxon-name-part></tp:taxon-name>, <tp:taxon-name><tp:taxon-name-part taxon-name-part-type="family">Erebidae</tp:taxon-name-part></tp:taxon-name>, <tp:taxon-name><tp:taxon-name-part taxon-name-part-type="subfamily">Arctiinae</tp:taxon-name-part></tp:taxon-name>, <tp:taxon-name><tp:taxon-name-part taxon-name-part-type="tribe">Lithosiini</tp:taxon-name-part></tp:taxon-name>).</article-title><source>Zootaxa</source><volume>4394</volume>: <fpage>128</fpage>–<lpage>136</lpage>. <ext-link xlink:href="10.11646/zootaxa.4394.1.7" ext-link-type="doi" xlink:type="simple">https://doi.org/10.11646/zootaxa.4394.1.7</ext-link></mixed-citation></ref></ref-list></tp:taxon-treatment>
